# Supplementary material for: Panproteome-wide analysis of antibody responses to whole cell pneumococcal vaccination
Source: eLife. 2018 Dec 28;7:e37015. doi: 10.7554/eLife.37015 (PMC6344088; doi:10.7554/eLife.37015)
Supplement: Figure 1—source data 1. [file elife-37015-fig1-data1.tds]

Sample.ID	Subject.ID	Group	Time.Point	Time.Point.Order	Time.Point.Day
1	P01CC0055_Day0_Serum	P01CC0055	Placebo	Day 0	1	0
2	P01CC0055_Day28_Serum	P01CC0055	Placebo	Day 28	2	28
3	P01CC0020_Day0_Serum	P01CC0020	Placebo	Day 0	1	0
4	P01CC0020_Day28_Serum	P01CC0020	Placebo	Day 28	2	28
5	P01CC0020_Day56_Serum	P01CC0020	Placebo	Day 56	3	56
6	P01CC0020_Day84_Serum	P01CC0020	Placebo	Day 84	4	84
7	P01CC0128_Day0_Serum	P01CC0128	Cohort 3	Day 0	1	0
8	P01CC0128_Day28_Serum	P01CC0128	Cohort 3	Day 28	2	28
9	P01CC0128_Day56_Serum	P01CC0128	Cohort 3	Day 56	3	56
10	P01CC0052_Day0_Serum	P01CC0052	Cohort 2	Day 0	1	0
11	P01CC0052_Day28_Serum	P01CC0052	Cohort 2	Day 28	2	28
12	P01CC0052_Day56_Serum	P01CC0052	Cohort 2	Day 56	3	56
13	P01CC0052_Day84_Serum	P01CC0052	Cohort 2	Day 84	4	84
14	P01CC0135_Day0_Serum	P01CC0135	Cohort 3	Day 0	1	0
15	P01CC0135_Day28_Serum	P01CC0135	Cohort 3	Day 28	2	28
16	P01CC0135_Day56_Serum	P01CC0135	Cohort 3	Day 56	3	56
17	P01CC0135_Day84_Serum	P01CC0135	Cohort 3	Day 84	4	84
18	P01CC0012_Day0_Serum	P01CC0012	Cohort 1	Day 0	1	0
19	P01CC0012_Day28_Serum	P01CC0012	Cohort 1	Day 28	2	28
20	P01CC0012_Day56_Serum	P01CC0012	Cohort 1	Day 56	3	56
21	P01CC0012_Day84_Serum	P01CC0012	Cohort 1	Day 84	4	84
22	P01CC0035_Day0_Serum	P01CC0035	Placebo	Day 0	1	0
23	P01CC0035_Day28_Serum	P01CC0035	Placebo	Day 28	2	28
24	P01CC0035_Day56_Serum	P01CC0035	Placebo	Day 56	3	56
25	P01CC0146_Day0_Serum	P01CC0146	Cohort 3	Day 0	1	0
26	P01CC0146_Day28_Serum	P01CC0146	Cohort 3	Day 28	2	28
27	P01CC0146_Day56_Serum	P01CC0146	Cohort 3	Day 56	3	56
28	P01CC0146_Day84_Serum	P01CC0146	Cohort 3	Day 84	4	84
29	P01CC0025_Day0_Serum	P01CC0025	Cohort 1	Day 0	1	0
30	P01CC0025_Day28_Serum	P01CC0025	Cohort 1	Day 28	2	28
31	P01CC0025_Day56_Serum	P01CC0025	Cohort 1	Day 56	3	56
32	P01CC0025_Day84_Serum	P01CC0025	Cohort 1	Day 84	4	84
33	P01CC0009_Day0_Serum	P01CC0009	Placebo	Day 0	1	0
34	P01CC0009_Day28_Serum	P01CC0009	Placebo	Day 28	2	28
35	P01CC0009_Day56_Serum	P01CC0009	Placebo	Day 56	3	56
36	P01CC0009_Day84_Serum	P01CC0009	Placebo	Day 84	4	84
37	P01CC0051_Day0_Serum	P01CC0051	Cohort 2	Day 0	1	0
38	P01CC0051_Day28_Serum	P01CC0051	Cohort 2	Day 28	2	28
39	P01CC0051_Day56_Serum	P01CC0051	Cohort 2	Day 56	3	56
40	P01CC0051_Day84_Serum	P01CC0051	Cohort 2	Day 84	4	84
41	P01CC0075_Day0_Serum	P01CC0075	Placebo	Day 0	1	0
42	P01CC0075_Day28_Serum	P01CC0075	Placebo	Day 28	2	28
43	P01CC0075_Day56_Serum	P01CC0075	Placebo	Day 56	3	56
44	P01CC0075_Day84_Serum	P01CC0075	Placebo	Day 84	4	84
45	P01CC0033_Day0_Serum	P01CC0033	Cohort 1	Day 0	1	0
46	P01CC0033_Day28_Serum	P01CC0033	Cohort 1	Day 28	2	28
47	P01CC0033_Day56_Serum	P01CC0033	Cohort 1	Day 56	3	56
48	P01CC0033_Day84_Serum	P01CC0033	Cohort 1	Day 84	4	84
49	P01CC0101_Day0_Serum	P01CC0101	Placebo	Day 0	1	0
50	P01CC0101_Day28_Serum	P01CC0101	Placebo	Day 28	2	28
51	P01CC0101_Day56_Serum	P01CC0101	Placebo	Day 56	3	56
52	P01CC0101_Day84_Serum	P01CC0101	Placebo	Day 84	4	84
53	P01CC0054_Day0_Serum	P01CC0054	Cohort 2	Day 0	1	0
54	P01CC0054_Day28_Serum	P01CC0054	Cohort 2	Day 28	2	28
55	P01CC0054_Day56_Serum	P01CC0054	Cohort 2	Day 56	3	56
56	P01CC0054_Day84_Serum	P01CC0054	Cohort 2	Day 84	4	84
57	P01CC0076_Day0_Serum	P01CC0076	Cohort 2	Day 0	1	0
58	P01CC0076_Day28_Serum	P01CC0076	Cohort 2	Day 28	2	28
59	P01CC0076_Day56_Serum	P01CC0076	Cohort 2	Day 56	3	56
60	P01CC0120_Day0_Serum	P01CC0120	Cohort 3	Day 0	1	0
61	P01CC0120_Day28_Serum	P01CC0120	Cohort 3	Day 28	2	28
62	P01CC0120_Day84_Serum	P01CC0120	Cohort 3	Day 84	4	84
63	P01CC0023_Day0_Serum	P01CC0023	Cohort 1	Day 0	1	0
64	P01CC0023_Day28_Serum	P01CC0023	Cohort 1	Day 28	2	28
65	P01CC0023_Day56_Serum	P01CC0023	Cohort 1	Day 56	3	56
66	P01CC0023_Day84_Serum	P01CC0023	Cohort 1	Day 84	4	84
67	P01CC0115_Day0_Serum	P01CC0115	Cohort 3	Day 0	1	0
68	P01CC0115_Day28_Serum	P01CC0115	Cohort 3	Day 28	2	28
69	P01CC0115_Day56_Serum	P01CC0115	Cohort 3	Day 56	3	56
70	P01CC0115_Day84_Serum	P01CC0115	Cohort 3	Day 84	4	84
71	P01CC0108_Day0_Serum	P01CC0108	Cohort 3	Day 0	1	0
72	P01CC0108_Day28_Serum	P01CC0108	Cohort 3	Day 28	2	28
73	P01CC0108_Day56_Serum	P01CC0108	Cohort 3	Day 56	3	56
74	P01CC0108_Day84_Serum	P01CC0108	Cohort 3	Day 84	4	84
75	P01CC0043_Day0_Serum	P01CC0043	Cohort 1	Day 0	1	0
76	P01CC0043_Day28_Serum	P01CC0043	Cohort 1	Day 28	2	28
77	P01CC0043_Day56_Serum	P01CC0043	Cohort 1	Day 56	3	56
78	P01CC0043_Day84_Serum	P01CC0043	Cohort 1	Day 84	4	84
79	P01CC0002_Day0_Serum	P01CC0002	Placebo	Day 0	1	0
80	P01CC0002_Day28_Serum	P01CC0002	Placebo	Day 28	2	28
81	P01CC0002_Day56_Serum	P01CC0002	Placebo	Day 56	3	56
82	P01CC0002_Day84_Serum	P01CC0002	Placebo	Day 84	4	84
83	P01CC0071_Day0_Serum	P01CC0071	Cohort 2	Day 0	1	0
84	P01CC0071_Day28_Serum	P01CC0071	Cohort 2	Day 28	2	28
85	P01CC0071_Day56_Serum	P01CC0071	Cohort 2	Day 56	3	56
86	P01CC0071_Day84_Serum	P01CC0071	Cohort 2	Day 84	4	84
87	P01CC0074_Day0_Serum	P01CC0074	Placebo	Day 0	1	0
88	P01CC0074_Day28_Serum	P01CC0074	Placebo	Day 28	2	28
89	P01CC0074_Day56_Serum	P01CC0074	Placebo	Day 56	3	56
90	P01CC0074_Day84_Serum	P01CC0074	Placebo	Day 84	4	84
91	P01CC0049_Day0_Serum	P01CC0049	Cohort 1	Day 0	1	0
92	P01CC0049_Day28_Serum	P01CC0049	Cohort 1	Day 28	2	28
93	P01CC0049_Day56_Serum	P01CC0049	Cohort 1	Day 56	3	56
94	P01CC0049_Day84_Serum	P01CC0049	Cohort 1	Day 84	4	84
95	P01CC0073_Day0_Serum	P01CC0073	Cohort 2	Day 0	1	0
96	P01CC0073_Day28_Serum	P01CC0073	Cohort 2	Day 28	2	28
97	P01CC0073_Day56_Serum	P01CC0073	Cohort 2	Day 56	3	56
98	P01CC0073_Day84_Serum	P01CC0073	Cohort 2	Day 84	4	84
99	P01CC0107_Day0_Serum	P01CC0107	Cohort 3	Day 0	1	0
100	P01CC0107_Day28_Serum	P01CC0107	Cohort 3	Day 28	2	28
101	P01CC0107_Day56_Serum	P01CC0107	Cohort 3	Day 56	3	56
102	P01CC0107_Day84_Serum	P01CC0107	Cohort 3	Day 84	4	84
103	P01CC0026_Day0_Serum	P01CC0026	Cohort 1	Day 0	1	0
104	P01CC0026_Day28_Serum	P01CC0026	Cohort 1	Day 28	2	28
105	P01CC0026_Day56_Serum	P01CC0026	Cohort 1	Day 56	3	56
106	P01CC0026_Day84_Serum	P01CC0026	Cohort 1	Day 84	4	84
107	P01CC0085_Day0_Serum	P01CC0085	Cohort 2	Day 0	1	0
108	P01CC0085_Day28_Serum	P01CC0085	Cohort 2	Day 28	2	28
109	P01CC0085_Day56_Serum	P01CC0085	Cohort 2	Day 56	3	56
110	P01CC0080_Day0_Serum	P01CC0080	Cohort 2	Day 0	1	0
111	P01CC0080_Day28_Serum	P01CC0080	Cohort 2	Day 28	2	28
112	P01CC0080_Day56_Serum	P01CC0080	Cohort 2	Day 56	3	56
113	P01CC0113_Day0_Serum	P01CC0113	Cohort 3	Day 0	1	0
114	P01CC0113_Day28_Serum	P01CC0113	Cohort 3	Day 28	2	28
115	P01CC0113_Day56_Serum	P01CC0113	Cohort 3	Day 56	3	56
116	P01CC0113_Day84_Serum	P01CC0113	Cohort 3	Day 84	4	84
117	P01CC0040_Day0_Serum	P01CC0040	Cohort 1	Day 0	1	0
118	P01CC0040_Day28_Serum	P01CC0040	Cohort 1	Day 28	2	28
119	P01CC0040_Day56_Serum	P01CC0040	Cohort 1	Day 56	3	56
120	P01CC0040_Day84_Serum	P01CC0040	Cohort 1	Day 84	4	84
121	P01CC0053_Day0_Serum	P01CC0053	Placebo	Day 0	1	0
122	P01CC0053_Day28_Serum	P01CC0053	Placebo	Day 28	2	28
123	P01CC0053_Day56_Serum	P01CC0053	Placebo	Day 56	3	56
124	P01CC0053_Day84_Serum	P01CC0053	Placebo	Day 84	4	84
125	P01CC0100_Day0_Serum	P01CC0100	Cohort 3	Day 0	1	0
126	P01CC0100_Day28_Serum	P01CC0100	Cohort 3	Day 28	2	28
127	P01CC0100_Day56_Serum	P01CC0100	Cohort 3	Day 56	3	56
128	P01CC0100_Day84_Serum	P01CC0100	Cohort 3	Day 84	4	84
129	P01CC0119_Day0_Serum	P01CC0119	Placebo	Day 0	1	0
130	P01CC0119_Day84_Serum	P01CC0119	Placebo	Day 84	4	84
