# Supplementary material for: Panproteome-wide analysis of antibody responses to whole cell pneumococcal vaccination
Source: eLife. 2018 Dec 28;7:e37015. doi: 10.7554/eLife.37015 (PMC6344088; doi:10.7554/eLife.37015)
Supplement: Figure 2—source data 1. [file elife-37015-fig2-data1.tds]

P01CC0055_Day0_Serum	P01CC0055_Day28_Serum	P01CC0020_Day0_Serum	P01CC0020_Day28_Serum	P01CC0020_Day56_Serum	P01CC0020_Day84_Serum	P01CC0128_Day0_Serum	P01CC0128_Day28_Serum	P01CC0128_Day56_Serum	P01CC0052_Day0_Serum	P01CC0052_Day28_Serum	P01CC0052_Day56_Serum	P01CC0052_Day84_Serum	P01CC0135_Day0_Serum	P01CC0135_Day28_Serum	P01CC0135_Day56_Serum	P01CC0135_Day84_Serum	P01CC0012_Day0_Serum	P01CC0012_Day28_Serum	P01CC0012_Day56_Serum	P01CC0012_Day84_Serum	P01CC0035_Day0_Serum	P01CC0035_Day28_Serum	P01CC0035_Day56_Serum	P01CC0146_Day0_Serum	P01CC0146_Day28_Serum	P01CC0146_Day56_Serum	P01CC0146_Day84_Serum	P01CC0025_Day0_Serum	P01CC0025_Day28_Serum	P01CC0025_Day56_Serum	P01CC0025_Day84_Serum	P01CC0009_Day0_Serum	P01CC0009_Day28_Serum	P01CC0009_Day56_Serum	P01CC0009_Day84_Serum	P01CC0051_Day0_Serum	P01CC0051_Day28_Serum	P01CC0051_Day56_Serum	P01CC0051_Day84_Serum	P01CC0075_Day0_Serum	P01CC0075_Day28_Serum	P01CC0075_Day56_Serum	P01CC0075_Day84_Serum	P01CC0033_Day0_Serum	P01CC0033_Day28_Serum	P01CC0033_Day56_Serum	P01CC0033_Day84_Serum	P01CC0101_Day0_Serum	P01CC0101_Day28_Serum
SP_0174_25	0.110756227002462	-0.108663544578109	0.0371755920716161	0.0648970491223615	0.226989286648289	0.252092640573792	-0.191619576577718	0.245127213970752	0.327889362309149	-0.0352043483536164	-0.231003050640414	-0.26712641152946	-0.0614740059590808	0.0940488025988024	-0.0633900512161141	-0.150515796995057	-0.187526594915868	-0.172395667904233	-0.00324201678509972	-0.00652686292285942	0.157998928790562	0.138292647347242	-0.0216937430629542	0.013029293968037	0.50538756890113	0.588873122661978	0.815775524780037	0.717793352469563	0.0801438547634827	0.218314804397444	0.151809365596133	0.0336358986603731	0.0695010434352596	-0.00781716260817866	0.0776451438941965	0.0797281239634859	-0.0627698959384961	-0.0814695041384574	0.0136769744609175	-0.193901410354661	0.0348120251173718	0.0267933250189696	0.190013355275106	0.244765119962688	-0.21154557431495	-0.0716539077644551	-0.193950052847303	-0.229826186842383	-0.263617784369792
SP_0258_26	-0.16422603213578	-0.213813623836149	-0.00129855574301985	-0.157309852373171	-0.124669278894954	-0.00125779895939182	-0.342712165075609	-0.0170277678547741	0.0629512460066159	-0.122444431162862	-0.342001236083636	-0.351222401681401	-0.111878959396323	-0.27024698876307	-0.153883507400584	-0.252425409351661	-0.180012541258561	-0.122676928287726	-0.13706767760068	0.0157545844531466	0.0678011198189843	-0.0847559918949425	-0.114008493046633	-0.0439533753722099	0.279319489421283	0.305820823251228	0.289349345005373	0.41908575527629	-0.0598038000892505	0.0884700400267597	0.0709901323186664	0.00514734170067754	0.00338660963232762	-0.0183095364258214	-0.00169828747202594	0.149378555530978	-0.147459409211955	-0.0846970111688528	-0.0138037619611886	-0.147126651249678	-0.122508785520074	0.0966329500876046	-0.0309801567682868	0.084190086702959	-0.0016546337289185	0.02213916893351	-0.323106493538729	-0.146818036468158	-0.260819151017119
SP_1528_27	-0.0882771789024801	-0.270479476664914	0.0869286272687155	0.0704522929555331	-0.00696788632108181	0.0482391668297062	-0.332131850199993	0.0168582262976358	0.00728181217384005	-0.128135543240717	-0.325990892527395	-0.421863971035263	-0.202608735571896	-0.234433570740258	-0.0818357185369329	-0.235367424788858	-0.171295324157452	0.0572051977327614	-0.163451863394199	-0.0521494800486568	0.0552167842189935	-0.10325233551233	-0.0619951077875243	-0.0377393167734272	0.0396490766530011	0.038980288468073	0.0765749262305224	-0.072719984456656	-0.0149706855183762	-0.030736422712426	-0.0746642325521325	-0.150971860216604	-0.125685007936353	-0.0628682061170327	-0.048324447343381	-0.100120370254103	-0.230024190241251	0.115601639316978	-0.0318684777231795	-0.221593144223709	-0.128916027913212	0.017530403690003	-0.0747015341976045	0.0715532610250342	0.00433304162554826	0.00445524937088315	-0.231566892207697	0.010600157324328	-0.210000268719883
SP_1579_28	-0.0797656790469627	-0.253456328822599	-0.0596507942213123	-0.163817283527555	-0.126047869578821	0.00752766993547382	-0.270229411274086	-0.043646512661919	-0.118129080302857	0.00434809948490944	-0.244315210060323	-0.360500215269411	-0.209453116613952	-0.27024698876307	-0.0297472073884784	-0.214646134414773	-0.121268750385905	0.0151819828370545	-0.185403690746309	-0.13973303376536	-0.0515595320881808	-0.0130545265407527	-0.0396901723568011	-0.116316081475388	-0.0546195845633211	-0.0247721327632622	0.0078621761465083	-0.251730333833548	-0.140683990949622	-0.0601601830523251	-0.101477063686099	-0.123750391481581	-0.0730194292559858	-0.195492566187911	-0.288375535176336	-0.18703417810706	-0.138763210242137	-0.117375532660635	-0.127514053206937	-0.238466962788104	-0.122508785520074	-0.0441731963351728	-0.0706716571614532	-0.0156451808768363	-0.222381317620313	-0.141300977938268	-0.376503960892885	-0.111559804627381	-0.290479124537358
SP_0528_29	-0.105452322710613	-0.187303993817673	-0.0582980561560635	-0.0521580508941515	-0.0586829228652359	-0.0499069616671086	-0.137981612975645	0.0155695303290617	0.00728181217384005	-0.0924652736699905	-0.140328487731113	-0.310603771022404	-0.205538066610568	-0.18476618592557	-0.122174647673246	-0.253745954103714	-0.173780587547046	-0.0317684320895157	-0.13706767760068	-0.13973303376536	-0.0632729526519711	-0.138585408624612	-0.0518137314392888	-0.156147615655133	0.026553419041317	0.0348166635265379	0.0877154838357228	-0.153803913144291	-0.0890768776675834	-0.0404778171906255	-0.118228427975424	-0.0970330531058003	0.00507693793452724	-0.0884356228164638	0.00169629066089882	-0.117800677814635	-0.102800997064939	-0.14237953879053	-0.143494838600825	-0.150671358293092	-0.0619964358238896	-0.12392794245025	-0.038831577729546	-0.0405784730165895	-0.244300057807019	-0.0708725944277901	-0.296043739786612	-0.148246447516421	-0.175331251951837
SP_0906_30	-0.0242705664552592	-0.251342489556682	0.044748811776417	-0.127748028820035	-0.0455793355910554	-0.0669339732277621	-0.333638581450147	-0.0998002517822716	-0.0315134379968764	0.0155753549081634	-0.0801598797624372	-0.125231337818329	-0.123836334528985	-0.13439266341045	-0.0233664139667571	-0.164108741619037	-0.0892470773353793	-0.0689533524231649	-0.170732089310357	-0.154170416989166	0.0149358796987276	-0.0824605339072804	-0.0867276284804444	-0.147200640990572	0.00668431330521457	0.0900363963291095	-0.0177776450115914	-0.140341653337728	-0.10607495401948	-0.0522549849669787	-0.0483406453840161	-0.0281151124310703	-0.043017350266517	-0.11071707019247	-0.0378320735257383	-0.0348444608934457	-0.235576583397037	-0.178129563739732	-0.111708349933174	-0.148897916101872	-0.0417050318308139	-0.0985277257735735	-0.0231712335575232	0.0588047682830446	-0.143765597363585	-0.0968820048817065	-0.193950052847303	-0.108776021726245	-0.0971207239396943
SP_1629_31	0.0344053408723468	-0.279066972501637	0.034642325326093	-0.135401601363469	-0.0785641980911134	-0.0841643438894817	-0.287646464351495	0.054993355184406	-0.0519969109207974	-0.212275841391927	-0.328646974973031	-0.398219881218569	-0.133102230483837	-0.209386152698572	-0.10052028180186	-0.340878545829687	-0.287600487104209	0.000897756830806173	-0.192795824976344	-0.0853612590705151	-0.0112956618744526	-0.119633477095787	-0.183444813059566	-0.0460306904048196	0.0654890815882592	-0.0599615612255633	-0.0520092798308909	-0.188019628482204	-0.134131239150456	-0.0983130060115052	-0.0563891741575606	-0.0904303182815536	0.0202014274929923	-0.177742164050493	-0.096507980853346	-0.0826541152615636	-0.252363140421403	-0.21478803431858	0.0264301628414874	-0.219730400206519	-0.358102663263333	-0.0321003640345978	-0.239088352098488	-0.0566724491368902	-0.0422204282634322	0.0935743069764587	-0.317211919287875	-0.220029839182367	-0.359157070210411
SP_1353_32	-0.0134231842182668	-0.331693903152848	0.0129280458249372	-0.0667185954224738	-0.173721431131453	-0.040821132908631	-0.382704140532498	0.038591748244917	-0.0274514126736403	-0.134803673491355	-0.245151312686385	-0.404312720009671	-0.246180051107913	-0.14622779984742	-0.2180138448203	-0.307584105731264	-0.190040001546157	0.0134041698691512	-0.243069031457567	-0.224248852725307	0.0908847329320253	-0.229629621281887	-0.163575707323464	-0.227434700290429	-0.106571664198043	-0.0466647386121046	-0.0622339508413532	-0.194961237901049	-0.235691966808256	-0.190744292862469	-0.145871183044553	-0.228592757339078	-0.101838265981984	-0.0792523006511292	-0.148236263522131	-0.148363584888951	-0.269347320052281	-0.20773327678463	0.0216609186936143	-0.203073056252911	-0.194603930980453	-0.0177450710575275	-0.130236211161259	-0.0133997406711917	-0.0177443362672243	0.0547233780051002	-0.316476788040942	-0.129081213102564	-0.18856707910853
SP_0244_33	-0.111223110568561	-0.217935612471337	0.0597770210087472	-0.102525445116781	-0.00189689677365834	0.0187452256882317	-0.217813517122947	0.0884738143911132	0.188164598642537	-0.131942128670451	-0.254380565126779	-0.256852451084002	-0.214361916997575	-0.155766314203017	-0.159469942419163	-0.191684985971461	-0.242554007327273	-0.0354440902329145	-0.151399203145175	-0.185602924825822	-0.06719865586577	-0.165057619985802	-0.203591386171343	-0.0151807257435639	0.0221616499241595	0.158609149158476	-0.0398345658847887	-0.0515657192135528	-0.125440278886412	-0.127085655640151	0.00677582696592438	-0.0557171839935666	-0.112795496178476	-0.0448792568297236	-0.148236263522131	-0.0757263946704931	-0.123240938128086	-0.144061982177575	-0.103001654582275	-0.177537964145774	-0.176792654863993	-0.0637023614204271	-0.132334677045257	-0.0870460981804086	-0.157069231970389	0.0788635236010169	-0.331251059921769	0.0572037000603896	-0.177968720768467
SP_1971_34	-0.0352001266135193	-0.189325991402884	-0.0475215725036655	-0.0838937392306072	-0.10414695502161	-0.0395278158871104	-0.203967969005364	-0.00782603708296215	0.0793672091480477	-0.197242412124458	-0.169395475045171	-0.197454851777008	-0.223240068344028	-0.129685660732923	-0.129008838761555	-0.244527424074334	-0.2039425580573	-0.0860044443623895	-0.087999634964735	-0.158322060259634	4.87925284353707e-06	-0.21950540400818	-0.0681386019861705	-0.0818105194080836	-0.0850919367875917	0.209367174031792	0.100604995593599	-0.120380911606841	-0.0722767455694147	-0.0114487685790934	0.00677582696592438	-0.101451724372806	-0.136825565541553	-0.199466935205209	-0.0465704106034384	-0.217209292046176	-0.31368211928816	-0.122341785553985	-0.192527583210641	-0.184787703225162	-0.249396403820832	-0.152394597752311	-0.22782603853541	0.00222123991667722	-0.181782494632623	-0.12580113658046	-0.255321245507114	-0.301123155556979	-0.176649383647815
SP_0455_35	-0.0628918604825675	-0.22206941197835	-0.0341631896486465	-0.0691597043651058	-0.0987232830665867	-0.124730138423995	-0.227585073865592	-0.243602235872332	0.0476304467228612	-0.15402707637274	-0.211262331590813	-0.187663618407196	-0.200659147382117	-0.230648623118794	-0.184880100986135	-0.442621249287386	-0.241250170780429	-0.00089775683080795	-0.12287712016558	-0.141786692533334	-0.0691655205751722	-0.0986059706559654	-0.157013019551012	-0.304913452968146	-0.116221834231762	0.105999989809407	0.0253496028753499	-0.295822918016718	-0.180638099338932	-0.0522549849669787	-0.107736054157781	-0.144118189175542	-0.148052820964807	-0.179703680383778	-0.00680517790511459	-0.213402706616442	-0.311725922322834	-0.304130608787142	-0.313866287529569	0.0648601489937217	-0.263425963724892	-0.189456691973856	-0.264179333061318	-0.13262130237019	-0.327922668376779	-0.294306860937438	-0.46253095120605	-0.293990894193152	-0.201925461963549
SP_1947_36	0.0344053408723468	-0.333928907536157	-0.197289661565408	-0.401508841246887	-0.156715005825763	-0.112440186801532	0.0249058377267328	-0.103996168576751	0.0667561582100458	-0.399175411776895	-0.532986208905339	-0.642785605170323	-0.616671111433496	-0.37080056719889	-0.411075345060548	-0.675846845905125	-0.562526789006963	-0.253549153166263	-0.0902987510543216	-0.175049146665081	-0.258159981381036	0.106452567915335	-0.0558776638191887	-0.0925051202043203	0.188171601363088	0.302361121255361	0.757672570216469	0.334839626709494	-0.158304912792039	-0.0346250909451875	-0.0993967532450526	-0.167091525579881	-0.375463317067879	-0.256289274239082	-0.0820628535077503	-0.177732437045716	-0.24115042822163	-0.572063814033775	-0.383853806466723	-0.290305894307723	-0.282346825622119	-0.16025671552528	-0.36914889266286	-0.0729479888497213	-0.410483168437294	-0.353884669994763	-0.519765221595579	-0.471246779570112	-0.0553005482450661
SP_1787_37	0.00802992544804937	-0.187303993817673	0.0282896288400263	-0.0258395010485337	-0.0906258153679911	-0.100254046427787	0.0190148738825577	-0.0817576544003895	-0.0755686180748114	0.152531321773155	-0.288448146688935	-0.21800532645241	-0.0473902329446094	-0.256071219998702	-0.0951570970347664	-0.227562022300059	-0.234748604838474	-0.0117180203576499	0.0991790478093915	-0.0425250611602568	0.207580957641122	0.0300141953511339	-0.0722488470480815	-0.0192561381736809	0.119936865610637	0.231365491593792	0.228578019675572	0.180692855246129	0.10620615134968	-0.0701029862999043	0.085692884190145	0.037660155219168	0.0151775279034965	-0.0958246020458358	0.063096835325041	0.0982244675808754	-0.00948019329717198	-0.0276785899074223	0.0717377911627555	-0.181158279824469	-0.0950682574295385	-0.202927331771303	0.00764852412237538	-0.0405784730165895	0.0856513331624456	0.161638581921613	-0.103036403200532	-0.034914501928041	0.0110419465836298
SP_1037_38	-0.149306612300041	-0.236631706181241	-0.253456372326209	-0.0752806089258993	-0.110955344443081	-0.159428661398103	-0.132725887524151	-0.156774883118958	-0.163468388078874	0.0852680948684768	-0.376395845964637	-0.352904845068446	-0.117385435702866	-0.388965490496048	-0.0951570970347664	-0.208231294851345	-0.27154063620811	-0.103259474460485	-0.170732089310357	-0.0482920043791442	0.0352169107473923	-0.167488446240565	-0.196844553730758	-0.103279591798495	-0.108978161905139	0.0860177445917163	-0.0418565634699988	-0.0684642437869201	-0.0270603795137845	-0.100349273168025	-0.0463355094936393	-0.0643174779624225	-0.0909636287579865	-0.205449093220334	-0.0983238338821071	0.0130570843181967	-0.24301317223882	-0.221877459104899	-0.125749288410871	-0.219730400206519	-0.0417050318308139	-0.249691799107225	-0.0526752278676064	-0.177167741323451	0.135000138869401	0.25433240369726	-0.34168381745801	-0.089438508116114	-0.150512889100341
SP_2119_39	-0.149306612300041	-0.0991281824313059	-0.227378239959378	-0.050951279564158	0.004416877158544	-0.0669339732277621	-0.187526821943836	-0.0276164028429697	-0.0575086465298202	-0.0369876551825215	-0.113361440130843	-0.241967059310372	0.0376488202457956	-0.111009735972498	0.0691061795378065	-0.104519945329237	-0.0590689286703547	-0.136426338395685	-0.258499072027174	-0.13973303376536	0.0588235236997274	-0.0439863860926444	-0.103454714885892	-0.0418790471343513	0.0155488268525072	0.129618990035963	0.0253496028753499	-0.0705905448953086	-0.0639494783468031	-0.0781068628117243	0.109269820631607	-0.110329875719259	-0.0945794076954911	-0.289793132095433	-0.0343515047907772	0.0211575830893143	-0.104493308157393	0.0914970828162822	-0.0105434327976024	-0.14182586742637	-0.0579152590120735	-0.197523973241969	-0.144989977851285	-0.0799798226289603	0.00433304162554826	0.11020498152058	-0.102402669370491	-0.0243838344358718	-0.157002756278663
SP_0639_40	0.0781657264007602	-0.10675142363433	-0.0368249893721622	0.14711181241055	0.0527383598031861	0.0433651924612342	-0.0059932602305377	0.21288066444235	0.176473326874596	0.153313482291574	-0.0116900222359373	-0.0205770896929298	0.14196627498281	0.0459715662205014	0.0998281193621455	0.0415141903215694	0.0923597291545697	-0.0651914336269659	-0.129954951406113	-0.0676833586917436	0.0278749354062242	0.0780041382859658	-0.15048004971178	-0.0274416639105457	0.0761206333181477	0.113916031842249	0.107919054558904	0.0458684316920746	0.139037543817052	-0.0249230029957843	0.137768427118436	-0.0948287821790714	0.0565183232843971	-0.097677775121312	0.0663424948286959	0.0766222130956642	-0.0334590562316119	0.162635173160487	0.0422147299364148	-0.105255899928295	0.0891890350201372	-0.0035312118378279	0.0209278621723925	0.177561584844074	0.113617436866514	0.196451487616761	-0.0847702101904133	-0.0388834041309867	0.0283061538878471
SP_0471_41	-0.0406961143683713	-0.116337472463529	0.126721318140021	0.085894130417401	-0.0107828600052482	0.0699705490434042	0.46442602220492	-0.00390033386916322	0.0718138147164122	0.0795186621033555	0.0866120513758659	0.0562286031256356	0.0450620568643938	-0.122653826953684	0.0750652753332375	0.107796198596333	-0.0171831177517259	-0.194826714043561	-0.0316812023099295	-0.059895512299299	0.0297139350700064	-0.0174329670513274	-0.0058832282154917	-0.0315519089724567	-0.0225073994095695	-0.00320678292832888	-0.0933500752117897	-0.242112331271951	0.0167817937660537	-0.0681089361678158	-0.00875805167716237	-0.141840848464476	-0.0712372239139754	-0.156339687318267	0.0118323630874357	0.0114315122691551	-0.0383030284629253	0.0713393391409358	-0.0653043900343295	-0.163146871840151	-0.0216950710993196	-0.126492734309553	0.0152516776401885	0.0110721574989441	-0.00632895639528108	0.00889659215265759	-0.0630284310363471	-0.12134556432296	-0.0492515035722612
SP_0520_42	-0.131604610566582	-0.285541306662187	0.469197270981338	-0.0557844333001007	-0.0705787807984546	0.0199862537569206	0.315694565684517	0.0296822666552181	0.111649167954297	0.88557973992196	0.993989886836417	0.869367326629183	0.830181199545773	-0.126165459618644	-0.234133510183577	-0.0200736079012636	-0.0659772980125322	0.505929141940559	0.774726551506483	0.470320447918628	0.535993086098683	-0.187083926315802	-0.268131638366054	-0.443163391345866	0.786143162646107	1.02959517740379	1.21932185176225	1.29410583559779	0.0631374294577931	0.153144365456164	0.231649237806128	-0.0197273269383516	0.0903519183602715	0.0751289123372292	0.0202250280640346	0.152331872920325	2.3095913930411	2.26570519984655	2.3136625164676	2.28452091684453	0	-0.238551241502025	0.054523831443996	0.10086882784959	-0.369472443991388	-0.301620919902742	-0.200038810005925	-0.478415465330579	-0.018198921452969
SP_0561_43	0.15469957459006	-0.145483818123045	0.437905254666576	0.0401966084940373	0.0660798970423482	0.214645728195594	-0.0736223671792668	0.128366541514625	0.156378109974886	0.235384615230608	-0.0477052484801685	-0.0855281332944617	0.22481248816278	-0.12851130573044	0.157130927335031	0.217646394962166	-0.0419413625570222	-0.00269550789320228	-0.0316812023099295	0.159442409686193	0.234939073261584	0.153952991519265	0.229368021104763	-0.0356738976076443	0.0654890815882592	0.15477728756745	0.11338036722907	0.0040482559974464	-0.00696680900655622	0.0151279442519119	0.103863087104664	-0.0155516509671578	0.071115699497355	-0.0113061486880586	0.120430010390994	0.217231647713421	-0.0350719071999119	0.137926185988432	0.20672230071796	-0.0864638693430546	0.0328999041735933	0.0944320418943327	0.156026034576467	0.187355886147012	0.217495989178508	0.216431054761992	-0.0313195713090089	0.0541017959609142	0.115970878904763
SP_0123_44	-0.0215510651016686	-0.370168050967484	-0.0828435544032207	-0.356089716487668	-0.360675396995994	-0.274905878818039	-0.423836390421725	-0.0956165029607767	-0.185929065517318	-0.263549718267925	-0.353675769464553	-0.382669724243916	-0.196767856982836	-0.323002228117689	-0.312873031161741	-0.354981248947871	-0.286255316805459	-0.188674487061967	-0.268878217807172	-0.196234476555711	-0.00940608067323367	-0.145757064026867	-0.235500634126087	-0.16967298072678	-0.0993761627938401	-0.100603545722908	-0.0398345658847887	-0.156059887084657	-0.196479615818266	-0.154326894226848	-0.0993967532450526	-0.0794924717966659	-0.153699384105948	-0.171873565961354	-0.0838606045701447	-0.117800677814635	-0.41503663956513	-0.263331886276617	-0.0535134717631607	-0.325929804038445	-0.185670806210446	-0.14457509329301	-0.0447483120959777	-0.113255977503258	-0.0490936906249253	-0.100066763439662	-0.491279028200527	-0.311487961415551	-0.297631816634846
SP_1302_45	-0.0882771789024801	-0.253456328822599	0.107564919963012	-0.169044445191105	-0.139906718139208	-0.0279398416118983	-0.228986429042203	-0.0790017891098813	-0.112381283692539	-0.144383357035494	-0.31893182013982	-0.277474061700088	-0.0991116633224447	-0.331084574415547	-0.265416714051092	-0.0738733100471958	-0.21285990678898	-0.0558293304232738	-0.180496560025901	-0.263958562527279	-0.0303288540370552	-0.0710377106471611	-0.146141113987444	-0.0860788510448867	-0.0179777409290551	0.0431319317385412	0.00590597918118263	0.034042996295284	-0.164968643073049	-0.0922213922846229	-0.0303939656246168	-0.0344381103137934	-0.105481437213172	-0.160207504757981	-0.0326143642547194	0.0467777021621991	-0.347349832053556	-0.16953695322368	-0.0823175004105376	-0.280564499829524	-0.111892880070897	-0.058795230700019	0.0618845363952492	-0.029191712714784	-0.22005251156034	-0.103258567929371	-0.246892623436533	-0.16984408201415	-0.371179598459625
SP_1186_47	-0.0434519796588795	-0.171229230959602	0.00518547782717782	-0.131569739772443	0.0207045321634727	-0.00503943950181984	-0.0474248502288237	0.179896842154708	0.00199236521884139	0.0420006409643072	0.053676981675487	-0.0313134744306893	-0.106393420312594	-0.0777638022017442	-0.0516554583981801	-0.0634147419995639	-0.0648236033961602	0.0468135918861652	0.00539690148877447	-0.135634465551739	0.00187972687328042	1.62628469269066e-06	-0.00981964277466219	-0.248808351082996	0.0177564708041587	0.0222532020626254	0.0253496028753499	-0.113788234296411	-0.0660267933794128	0.00569236424230013	0.0373506410112174	-0.0708015115326219	0.00507693793452724	-0.123875292071755	-0.103785146552273	0.0719507733717659	-0.11468907526328	-0.122341785553985	-0.127514053206937	-0.112150513006704	-0.0784375828854174	-0.0935009086987417	-0.0586491289122399	0.0883778836663929	-0.133502479603907	0.00741766322674309	-0.224654109260172	-0.152540185926554	-0.109655077683467
SP_0108_48	0.199676483308442	0.0811085917426873	0.297042718826726	0.287289470458809	0.279996536311451	0.411890119118233	0.156303726842587	0.441204503269033	0.421989288566447	0.138379431328039	0.204591864591182	0.290345184459831	0.061400793679141	0.171415766113636	0.180535531669975	0.206166002490706	0.200899174115657	0.0589298782022212	0.0890548305356837	-0.0794445247040834	0.103163062710463	0.0129406819921911	0.11472545516364	0.153613371007392	0.232565720721542	0.309272248440156	0.282901535207335	0.216011511139623	0.137233046970303	0.0740968696769553	0.111067571694001	0.113969611381849	0.155727927212295	0.0569190946192197	0.132867113629215	0.0874637727430905	0.122246766014966	0.068436531238298	0.121621164066571	0.210123096201766	0.125530882083858	0.133543640079838	0.156026034576467	0.244765119962688	-0.0449658050022492	0.226635836768049	0.0450313148211059	0.165225112561279	0.121344051003614
SP_1744_49	-0.122834400938849	-0.333928907536157	-0.0315062919531801	-0.112561625005357	-0.137124277467882	-0.0841643438894817	-0.321628563780729	0.0982465531382903	-0.139889599041668	0.0546153675687648	-0.473970003182266	-0.412184370558343	-0.15369913509095	-0.234433570740258	-0.0871495184334012	-0.27102394553555	-0.306565765447955	0.0363465928350966	-0.113493704706944	-0.143843278827271	0.0873573594366999	-0.0986059706559654	-0.00785009292489391	-0.107612012594528	0.0504720459475365	0.0180409507757098	2.14229293256096e-05	-0.0684642437869201	0.00495635836926311	-0.169211131312828	-0.0185523529800999	-0.0970330531058003	-0.166961283514871	-0.187576524155068	-0.048324447343381	-0.0791860966663602	-0.267450284879684	-0.18158098892866	-0.262547510244589	-0.362455680063558	-0.247071350874588	-0.0225143152054006	-0.107352320487921	0.0242475462466771	-0.22782986215206	-0.0568808302676285	-0.376503960892885	-0.220029839182367	-0.330998800099792
SP_0501_50	2.58096432929216	1.84664333810566	1.79374947086297	1.64129974504995	1.75991091638547	1.77813211456223	1.39788971341235	1.67629354204313	1.88223082865271	1.23796777624461	0.928393305733577	0.98974814109714	1.15306251220213	1.36185411275028	1.59557303094882	1.33121654661744	1.34761678439664	1.83567537435378	2.08447565004939	1.75603291266019	1.8283786900563	2.13878461497039	2.10838392828981	2.04363156778171	2.04885376754915	1.86228328125999	1.94032901846104	1.99441842724271	1.8631420636839	1.70175629789176	1.82758702950296	1.87005656663777	1.85194717903519	1.86997449840709	1.84752536053314	1.69993612259919	1.74575957233793	1.75934533386447	1.74084194098259	1.78491596464985	1.91067018638635	2.18306048807077	1.91314085137616	2.01602703944171	0.792689157331242	1.04790550540428	0.910213895870811	0.769795698873999	1.43488123317703
SP_1537_51	-0.085434429133656	-0.0214258254380617	0.386183221015262	0.219902630728935	0.396914288090601	0.372598087971831	0.0119138175074127	0.325327281676271	0.337370415320034	0.392696620060724	0.053676981675487	-0.0897301606560124	0.344468284188544	-0.0868588365214293	0.271570607823598	-0.0611008761613174	-0.0602180287238472	0.280583403214765	0.403649243792104	0.343933693502686	0.471156814050193	0.271674950392359	0.296254500911862	0.205175428436366	0.299420695477794	0.14515286867905	0.246914078684977	0.216011511139623	0.207708354482151	0.0795036032038983	0.313560435592745	0.121572764899662	0.10618846641098	0.0652247884913599	0.241660755041227	0.155279156970662	-0.0126544410923159	0.121215245780505	0.0184726410625675	-0.0915647410359206	0.0781055358911225	0.152708874493694	0.136985991635969	0.296361245991333	0.149481515574132	0.195152932136752	0.19485900165764	0.14787091323883	0.00524099368998421
SP_0229_52	-0.0939795382666642	-0.240819503144674	-0.0222454941879313	0.0311087356660789	-0.000631929537082243	-0.0228193569432964	-0.144578309612566	0.142603779171399	0.188164598642537	0.0844481488157776	-0.236812011773655	-0.277474061700088	-0.00850121955101457	-0.1665730691596	-0.0233664139667571	-0.144379271193106	-0.154017332725617	-0.114878557727319	0.10521964996669	-0.101258885950724	0.0443421469949961	0.0257647223497752	0.0271496164555671	0.00301749083997116	0.0418201756946281	0.00106787217199589	0.0445346600718448	0.0360206457357268	-0.138496431711857	-0.00571239902994947	-0.0107115997629172	-0.0557171839935666	-0.159368134192642	-0.285562351817415	0.0235684711384039	0.0195411178883962	-0.168546679264789	0.0271717558653677	-0.0418181381307861	-0.103537382701996	-0.0701935887905094	-0.0985277257735735	0.0340860840516779	0.0778855098487501	-0.0539245323959001	0.0575844499212437	-0.121536836327206	-0.00743376550593311	-0.170070735491141
SP_1297_53	-0.11411718383774	-0.268340565908579	0.153820510923886	-0.0473370103480395	0.0864589776471885	0.159405632625349	-0.16723541795076	0.0347801342948966	0.0980794694102176	0.0198703715989605	-0.178949781758421	-0.256852451084002	-0.0517766608931591	-0.14860652263015	-0.00188041395553462	-0.206951742624772	-0.115284938236902	0.0502857837929707	0.0373397939915279	-0.0521494800486568	-0.0418704759197457	-0.0417548387940609	0.0688051228661433	-0.0253909243457837	1.10547881291695	1.14128505123934	1.20062942837368	1.01411595240764	-0.129779214610748	0.0245022140170583	-0.00680714530700044	-0.0260135897857836	-0.0377870301902128	-0.0810842946000179	0.0202250280640346	-0.0671132643657852	-0.0302387534639692	-0.00916246356153927	-0.0960739339912049	0.476837848523507	-0.0619964358238896	0.00820762461893842	0.0152516776401885	0.0286127388080786	-0.294869789907269	-0.000743657303436507	-0.159265006326168	-0.0908111961748475	-0.141475843634947
SP_1644_54	0.145049404556341	0.0035719912716683	0.171223557185332	0.185502942547373	0.24416443045642	0.314109138727591	0.455729823235103	0.177594056285287	0.240756770583175	0.42608928260357	-0.0913929630438979	0.0267717556267204	0.117953078311475	0.698331913561187	0.892072632872539	0.646435241142248	0.799228898574642	1.77925280716586	1.54441678486393	0.558969163450787	0.596800472764235	0.116478286100602	0.245969988441894	0.237984988186467	0.689749207584583	0.600188435889812	0.600623047428073	0.723940336804711	1.81033091629863	1.63171752158534	1.83413234904395	1.77803756368955	0.316833227764599	0.261591885229755	0.475695289152467	0.342762529797279	-0.0142441878547075	-0.0276785899074223	-0.166895271180902	0.0906097204056309	0.498233544204346	0.276299346008116	0.680708994891665	0.633773300007645	-0.194680721852029	-0.113680972541854	0.0828580043929978	-0.326771742927589	-0.131216635667371
SP_2079_55	-0.16422603213578	-0.147448005003559	-0.344503310260798	-0.277773472824641	-0.155306811432954	-0.287132181151298	-0.441597829586067	-0.13944500458104	-0.257073138412007	-0.125287180931686	-0.431477921068186	-0.473089294390435	-0.0421440633786503	0.385474809088821	0.625929406241406	0.511477900104007	0.547177130418767	0.921598709155424	1.25581553013411	0.921539242835495	1.07226905476468	0.108463293036483	0.111105139484945	0.0716835116888479	0.281158489085065	0.341655422290959	0.463378744780423	0.386905349527142	0.000992907961920864	-0.0901965568071326	0.121807286606664	-0.0281151124310703	-0.0482667012643372	-0.328439059994917	-0.0535993893840558	0.111942748828655	-0.341351091432113	-0.409455109846187	-0.152450143835306	-0.348141083128603	-0.0497873781286717	-0.219259902893265	0.138727325632393	0.00886451354729267	0.148280270674682	0.134119489042066	0.021966154623243	-0.0515241148253889	-0.192561622613557
SP_1851_57	0.0370165543288863	-0.0304596373031227	-0.150416258144496	-0.00933790727780526	0.137905743065863	0.00752766993547382	-0.201214733358904	0.136688662066398	0.0308472278910266	0.203265304266928	-0.149691603608565	-0.161628198554142	0.0982921711310869	-0.105222744495144	0.178322808780862	-0.00442842702442725	-0.0822266496576063	0.0963603867903409	0.054091158280853	0.0876347075837316	0.255515434704824	0.044789548031531	0.013639330049326	0.0543362681249508	0.00890555322189179	0.0264531905919103	-0.056090456642707	0.0300795458879417	0.113566856300933	-0.00190078507992908	0.199903653797177	0.0714205611198437	-0.0204883212461393	-0.114464332145678	0.0888599313901235	0.0451897052590056	-0.149204956963784	0.0405645857922661	0.065572418357041	-0.0298803409766872	0.021373650792567	0.0610090403568826	0.0152516776401885	0.0459426173459967	0.176837641008245	0.150961789133978	-0.0265025550112323	0.0658537176533223	-0.100869608788601
SP_1785_58	0.0422248453316474	-0.240819503144674	-0.0502081562239667	-0.0294002475065813	0.018210676674915	-0.0189908848844151	-0.161872233183667	0.11037011222078	0.0269462925511235	0.0462178174278165	-0.240975636715191	-0.0960562391809461	0.0919436678575583	-0.00807621362904953	0.107988840343085	0.0263619650890217	-0.0845629984125633	-0.114878557727319	-0.207694701355683	-0.131547508028495	0.0406989757638083	0.658170213175609	0.561943360191634	0.668729488725031	-0.00447347657930663	0.102025620792109	0.0137149023919463	-0.0557718301837635	0.0148176068855399	-0.100349273168025	0.0617242363638137	-0.0155516509671578	0.0268728615358711	-0.183634731973694	-0.109267211568689	-0.0466491618060711	0.268014147208152	0.238200094193239	0.288406098311668	0.193444355055135	0.0688037948297779	0.0221692984935231	0.0303388220984697	0.0566690239390546	-0.0846659288225062	-0.0514760258268243	-0.2136620938699	-0.150391719347978	-0.107139479764685
SP_1064_59	-0.2894842703483	-0.487175167831838	-0.499257014721882	-0.564146520062911	-0.44246948815964	-0.393811284086857	-0.561821427790489	-0.413720123876987	-0.345328887096919	-0.366295280435482	-0.384663461948238	-0.433387863663405	-0.396508512860709	-0.430330811704906	-0.402769651188407	-0.447146172100455	-0.403862966802871	-0.438265639802118	-0.354714387286476	-0.358709173512816	-0.389618215598931	-0.286619599866716	-0.440711093254343	-0.294997984103063	-0.343868508618229	-0.202594871000136	-0.00391499162984488	-0.30580700658934	-0.317466572757176	-0.33913613275514	-0.297397273661357	-0.39761182779973	-0.368880666677912	-0.42984109220313	-0.343301745679929	-0.219116357810837	-0.357403496717478	-0.379418736091379	-0.282070068509407	-0.286401439851806	-0.282346825622119	-0.351025970760437	-0.296757702172576	-0.292226118548577	-0.34982038653067	-0.44408247896634	-0.535932424565031	-0.450833036373741	-0.495613373995639
SP_1050_60	0.23194257352252	0.140270664210831	0.440778196288175	0.346183159512378	0.468993837238703	0.403356242530736	0.265823488966124	0.240722034850751	0.411055963453052	0.52609951980015	0.323268589642359	0.348441047922863	0.453099166870679	0.203476975345934	0.415663940933884	0.2214529803919	0.306306214867996	0.0692348865939607	0.131107212096076	0.118848077417249	0.0516010052814888	0.464544310502466	0.494071247299177	0.441473451798032	0.140343076272474	0.270844685008253	0.325875221030488	0.241944415034743	0.362460093751988	0.313159137424075	0.358143798086628	0.350720021316421	0.45186002122232	0.612712583793853	0.516608482418521	0.626970958735482	0.641587272712586	0.603637500450223	0.622459967465479	0.523179863883581	0.294658153320118	0.133543640079838	0.320015980701642	0.416148546727586	0.293356728135782	0.123918915972453	0.410902757296066	0.0627703759349316	0.626554980963565
SP_0767_61	-0.0242705664552592	-0.0764972079317374	0.166603232849182	0.0514765333600398	0.128687213036486	0.0783340219780317	-0.0698506132900594	0.177594056285287	0.240756770583175	0.424146258685777	-0.0433356488524037	-0.0585092852187685	0.262752078206837	-0.00699675600974814	0.210079807283989	0.0132464652987636	0.0375539118654622	0.200032903297652	0.0499215165318976	0.22625332720834	0.263351928936791	0.116478286100602	0.105657574645274	0.187602798988415	0.586450582380566	0.504070281625992	0.559869953912928	0.578193873499453	0.214570174984409	0.186932678912447	0.226682984912777	0.243307078895443	0.12651946469669	0.115679503147875	0.111031312388743	0.178643150036173	0.139507530723128	0.174832761430414	0.133458728251075	-0.0495985755911921	0.296253172875497	0.0699978235841385	0.290556380227979	0.223979370171953	0.27641258706235	0.27414655261828	0.0575617097772412	0.203245235266724	0.124558374741486
SP_0778_62	0.093299029925916	-0.0671714156596455	0.025740697009331	-0.0128581083920842	0.0624535146363989	0.136703432611922	-0.0610880134354943	0.15201780957927	0.24971068631219	0.174273100927222	-0.153610907950243	-0.0897301606560124	0.0823682231425735	-0.0664750510134198	0.127617647092016	-0.0997624965304222	-0.0775652722877425	0.0205023147703187	-0.0294735583582781	-0.0140311453349611	0.218908963442635	0.108463293036483	-0.0197079271391107	0.0831335324323863	0.140343076272474	0.258399918641608	0.287740092143716	0.247075523137894	-0.016978612134622	0.0577540198134443	0.0728361914840399	0.13290288889905	0.121853061574273	-0.0324191358412573	0.146731881703472	0.0483639530541495	-0.161483286742222	-0.0543233621253343	0.0327647286316015	-0.115610215002571	-0.0497873781286717	0.146348709714253	0.083743970358988	0.0588047682830446	0.332488511468439	0.33613631315375	-0.0379693402367796	0.0896802624224406	0.0305925173471806
SP_1879_63	0.326760320376362	0.209432688718227	0.496146947492091	0.348013991028248	0.368805803269307	0.356969552839983	-0.148550854685833	0.27127950182672	0.258609373219731	0.491260454544314	0.0998418097509433	-0.057137249888644	0.441910609829714	0.238486618923668	0.442648382032708	0.2792057480409	0.433396646989635	0.265725444487652	0.202342116864795	0.0823661866675511	0.361532322875695	0.222394047621142	0.18011290630271	0.12250777076653	0.338801913451759	0.426736923180727	0.29576846589965	0.363471780065291	0.253404568769051	0.2665162267332	0.315120949580361	0.327897250931475	0.172371683332168	0.176746792621032	0.370656639924167	0.267128091960428	0.0676876672252877	0.202899043374213	0.166960471842588	0.0103535838259887	0.400775185686042	0.353790789584728	0.342855957059754	0.492396381985083	0.442912501162089	0.366448596770741	0.249497742125728	0.158308463080319	0.671933507903367
SP_1669_64	0.113232957294676	-0.13180888122597	0.316985710656237	0.205837247333553	0.341136831125354	0.360892587319551	0.0331129832132451	0.338786321184998	0.267453508447176	0.295430227419512	0.0624883952685735	-0.0232537046367387	0.195503302586925	0.138625830995966	0.193741070469242	0.179996144113	0.190308772572561	0.109734248873712	0.144856622204035	0.0120648253040851	0.135972622460564	0.00648565985489213	0.0271496164555671	0.16263588347184	0.160464672193246	0.0900363963291095	0.186017557447528	0.0556494524846602	0.0744972916223414	0.0595790612217701	0.132467643295128	0.146009877540527	0.196243086951009	0.144185930836871	0.270089163367745	0.315356372456627	0.142364353519785	0.244643584318718	0.168399569259561	0.118855038634452	0.111103811448579	0.0855946786351556	0.191691883726103	0.229677975504407	0.274211678869078	0.319546618588708	0.0598283167491864	0.234820163198169	0.114893838883939
SP_1522_65	0.16905486756713	-0.124052437591535	0.209910127100752	0.0615536060479922	0.186470709622117	0.162780359406005	-0.00479251522498636	0.311741498170768	0.350956198825537	0.0958852022425063	0.0799513976202295	0.133964196524689	0.227710922168093	0.0344842485989965	0.0750652753332375	0.0350398561610188	0.0310940725313724	0.0675224887182733	0.177712450356081	0.0911363962952834	0.0961596749727001	0.0468880139155292	-0.0316640318178827	0.0793269470026523	0.224942479518518	0.247646862344732	0.378230626091623	0.222972658738692	0.042075813929964	0.0632222324529579	0.118236257454468	0.075340930491187	0.083968301569417	-0.0113061486880586	0.0451140014196696	0.0451897052590056	0.0751822037722132	0.158546285092607	0.171273464713671	0.0891076952403989	0.12013762331364	0.033701694361147	0.0783100843083613	0.125530882083858	-0.0278922916433082	0.118448975615488	0.0155580498216707	0.022710325969955	0.190455866156892
SP_2039_66	2.53274872146833	2.32053505407755	0.675147777320575	0.655784383800624	0.801837709605248	0.692776400909233	0.817912185594933	1.21849208746729	1.12509242104794	1.3770457644542	1.42637180659731	1.40553218375145	1.43440307316077	0.591925686556248	0.584753807741652	0.53537561257688	0.70768151509783	0.68188261401353	1.02570935691103	0.731561014490053	0.888898522257415	0.596471227220215	0.53517645062885	0.519397923335115	1.02983849455762	0.848115949333398	1.15810481172712	1.25048615130055	0.63473270644112	0.502166121225802	0.663935218007147	0.574959683674624	0.771803665946878	0.714437648182585	0.853643469696092	0.892833486113775	0.746698521307541	0.523237975213918	0.433111109764704	0.678072126519051	0.561942032155269	0.465299104801719	0.725429061092086	0.753322354793418	0.535409426223255	0.689645197830693	0.647430699343047	0.591289269136317	2.0879776131315
SP_1990_67	0.157102064805365	-0.0972286495158237	0.0966766038202778	0.133376787005128	0.193119085631484	0.0984457176538811	-0.0736223671792668	0.309639975525482	0.228353688758235	0.229462821217371	-0.101956676858594	-0.0702245708489198	0.202886609596623	0.244844114440548	0.294225813483909	0.0745097607556602	0.0482564464145554	0.072653596821425	0.286264600409886	0.0963730446614317	0.228548387104555	0.0963566901798298	0.152200160582304	0.116948245424631	0.253324280888339	0.102025620792109	0.106094013150578	0.214265963387794	0.117233173498702	0.115039760430662	0.157039685672437	0.096714581283754	0.149627727675878	-0.173827114047109	0.165013372884877	0.102811737076527	-0.0693650847537892	-0.0030428571816401	0.0374974667443233	-0.0595596856413945	0.141590732979957	0.0587530664165161	0.11238401840289	0.195143732539456	0.187402582744388	0.25433240369726	0.121889284881439	0.00739630292992288	0.0855055981777113
SP_0659_68	3.47710848769247	3.25791376559992	0.762706291175538	0.85304136721413	0.687206045463272	0.820057064943052	3.07842793410077	2.79352624449757	2.67433977633058	0.524891232425594	0.665581349216527	0.702010481182116	0.592852507904453	3.0037536293592	2.50378963312209	3.00084144440798	3.01290574850946	2.43531852483316	1.88123563573972	2.37873405516889	2.5530361545035	2.18000034974011	2.14690586091279	1.93355717638188	3.1370466453574	3.36878631808419	3.50552473236462	3.13159830571796	3.10459097880413	3.37345964769189	3.19058224371935	3.34098300995113	0.361062363985942	0.247063111477173	0.308970690000653	0.383548144643779	1.64057733564587	1.5500185247494	1.6836198678879	1.58149502414085	0.388864323060373	0.520440658994181	0.425066316039658	0.484473819291775	1.20339553645269	1.17750706499296	0.712985548923685	1.0805627154919	3.08054882469393
SP_1096_69	0.23194257352252	0.00180072641947504	0.340764096256043	0.273868954696487	0.260082521780296	0.323185893846754	0.136851364176415	0.381430658593491	0.380809676584931	0.359190816845006	0.169886186592459	0.0738687622613661	0.266984927329036	1.13569649995729	1.38433073412909	1.16277707306429	1.23549328947737	1.21557933650364	1.30037419982532	1.16858657481321	1.27967130351722	0.233491756504472	0.205799549966359	0.159033646791645	0.467126010427299	0.396228044719582	0.44472603787853	0.413011240866606	0.256732586486805	0.322309453770089	0.335255506692063	0.361997426910564	1.669463850529	1.50875836313273	1.82374936030827	1.7184871050513	0.00785441770810635	0.282711625152237	0.223433240925887	0.033966141047939	0.157473774586613	0.264601754564591	0.205050266581122	0.270793829291902	0.429624750362157	0.52265654169358	0.218384504112302	0.390489712909062	0.27001813584307
SP_0891_70	0.0603072043151052	0.0333554602943202	0.339738362092046	0.262265446776333	0.298612214478798	0.311070818810185	0.130308518309644	0.612089062472618	0.609302297457798	0.449203716277415	0.121409113484228	0.154834296542395	0.357097346993324	0.0849656978363651	0.322554536542402	0.11395280128607	0.214266397853486	0.182736079816619	0.415041141997399	0.0998536133963928	0.330537170767858	0.331429692912783	0.419924355319207	0.291610489461654	0.385708834013261	0.125709244984883	0.411122507648999	0.391546731678009	0.243374203631786	0.188601499273066	0.347507767516081	0.121572764899662	0.241399268119563	0.0435297173920404	0.240224522925708	0.164085054346003	0.0631721861027952	0.176181704998434	0.220661491675834	0.0709603485301393	0.297846430951164	0.177872798047781	0.48378875516236	0.470102637515309	0.134393582189922	0.353701810676494	0.258899663851016	0.27587303535412	0.125628226507896
SP_0079_71	0.0882722128510842	0.059133901485426	0.378212509906682	0.185502942547373	0.284154161785107	0.345136034348215	0.130308518309644	0.234088942518303	0.343656678167466	0.481327919333053	0.315350996045076	0.271904470460624	0.364358696319258	0.251173717377231	0.230513399538413	0.239398354667205	0.196094990385879	0.68188261401353	0.826832981772588	0.74273609004673	0.902009437748353	0.0677064854230842	0.296254500911862	0.116948245424631	0.0971515456943344	0.177617263925562	0.21509479031195	0.0807740466402755	0.281450981690792	0.316215695857414	0.324448751735481	0.303036870575072	0.115607618743375	0.18591649536088	0.169547776955683	0.228469835336201	0.258829154577297	0.286463760013344	0.272435141399885	0.130584331216559	0.0891890350201372	0.184095791337944	0.244398934056948	0.129600546392906	0.490613225947811	0.644213292760863	0.507891121307287	0.662676853904021	0.28733068408631
SP_0106_72	0.484301597362842	0.381402616145564	0.645569849833912	0.652084214958032	0.612296315271252	0.641288544335611	0.632037157808986	0.690899128394159	0.845418878470319	0.899165862792852	0.731663899892816	0.807825606555234	0.792505736424106	0.527082731171493	0.627552235479888	0.657014817085036	0.606312254506101	0.373600418951295	0.668588557058404	0.27786743481588	0.509880245779552	0.447171746504345	0.47870098525949	0.448868111969153	0.838286781609495	1.001067872172	1.14927015435236	1.14357094738403	0.559924118792583	0.707005648889581	0.582049271518647	0.664863771557826	0.65822826774148	0.782511657156752	0.734247373784335	0.569580399514523	0.599588924195031	0.551578476288185	0.466250763050219	0.525402815079762	0.573827001308123	0.338993787656648	0.691426547580228	0.684448774520627	0.458504088682302	0.681321934124153	0.765311516150593	0.516184546926832	0.841044577002009
SP_1271_73	-0.58627908208277	-0.555948587612065	-0.66643140514816	-0.483790065207245	-0.60596822044252	-0.696043577633301	-0.816053518088284	-0.707283327510988	-0.596947913058768	-0.365174740541566	-1.10574825602097	-1.04756936518861	-0.433807054283685	0.0604607343277159	1.05409985492436	0.169196743260477	0.149142126504763	-0.457861119877355	-0.316531193398589	-0.41720482282296	-0.227085348386654	-0.244950420565642	-0.406578408335198	-0.258410350194294	1.31026807771479	1.08400421315407	0.916055431022663	1.5849639236559	0.171138386984076	-0.0424340141559512	0.17089520672703	0.0516573062984129	-0.382076140139532	-0.434517579412603	-0.298777130636806	-0.275547228112314	-0.379771309745934	-0.594891743488036	-0.592252955723671	-0.71712056136292	0.533823651729355	0.248855949796457	0.627134415609861	0.520562689559656	-0.946713097334808	-0.9232503156649	-1.02170156874741	-0.993245322626967	-0.721299621057129
SP_1885_74	-0.200675003390446	-0.302949602838721	-0.093888163681072	0.0276859700252903	-0.0494979302343808	0.00251395492981565	-0.224786440512919	-0.0463356001895594	0.0755954552588403	0.171187121053478	-0.234319592424878	-0.241967059310372	0.301783889906304	-0.230648623118794	0.200298786491405	-0.162867713550348	-0.145455319222192	-0.044674416286453	0.0685907279759679	-0.200509131656036	0.0908847329320253	0.10040352324253	1.3280363653223e-06	-0.0131473285910353	-0.0202407924376242	0.117857824023623	0.104266660099571	0.0300795458879417	0.104360092184306	-0.0210603633633841	0.229995718953614	0.129136058976131	-0.103658701606353	-0.120103538182548	-0.0802673398461362	0.0812785755268859	0.0796603088913646	0.087201213515451	0.0578284650300329	0.032403937277655	0.0500184377394604	-0.14457509329301	0.0133546424675917	-0.0799798226289603	0.155472782660016	0.209373159676042	-0.0121472620341621	-0.0642765615593834	-0.170070735491141
SP_1710_75	-0.071304100298768	-0.311733161421961	-0.251909246128729	-0.191473626430421	-0.148286383755183	-0.265803671710787	-0.263033909869881	-0.146640505985244	-0.0825754071798706	-0.0971086476200931	-0.231003050640414	-0.209597543477241	0.0285361597735143	-0.170193384838296	-0.0310267596150506	-0.243215286611544	-0.205213095383703	-0.178478719956077	-0.192795824976344	-0.121380481871496	-0.092979459468161	-0.0395267379019444	-0.141815188584653	-0.232157110532832	-0.0756470910031428	0.0327303362780711	0.0078621761465083	0.0399678302523903	-0.167196743965166	-0.162813360114678	-0.0849179718126898	-0.150971860216604	-0.166961283514871	-0.281343942259616	-0.148236263522131	-0.234464322144271	-0.254240427662074	-0.0670344138748877	-0.209249284084541	-0.120815374133832	-0.183446141095931	-0.157631246118457	5.08880857097438e-06	-0.0776320677725373	0.0326027484934546	0.171576818977732	-0.256730815761784	-0.0970045066009515	-0.16482933084899
SP_0620_76	0.0525853569373691	-0.0542157605557314	1.25685362871103	1.1731633516472	1.17755827948143	1.24361863652843	0.247802081328084	0.616346058895331	0.520534440251545	0.494967595875472	0.138177326865121	0.12553088208386	0.612390174046832	0.244844114440548	0.779068671797406	0.942939480664766	0.898384365234204	0.847697902602995	1.12715462047058	0.799490868343964	0.983020699621965	0.455094309197653	0.46600236501699	0.376264363012314	2.05047204594754	2.08903278234715	2.06252715174489	2.05905720344861	0.151606217320108	0.141128989299322	0.285178634222921	0.21337822561339	0.232768962976124	0.287380566664661	0.378511623253729	0.346635538944485	0.233599606160977	0.292695713724859	0.13934128498796	0.118855038634452	0.176651876270478	-0.0760437116221961	0.404948728534839	0.330350673972356	0.512718521302489	0.460242844731738	0.541124013554736	0.447394821730763	0.275812099618044
SP_0831_77	0.0705391269260609	-0.00530616007478457	0.364156914685264	0.416790565409013	0.419769340971088	0.38131530507294	0.197571745214322	0.502285053467876	0.453332165084035	0.664206807961863	0.261622809627561	0.270812346986148	0.656616266589557	-0.112169925050617	0.499586424478975	0.176078436231265	0.186438361020119	0.0692348865939607	0.728515286378347	0.120562510228501	0.361532322875695	0.305371879635057	0.215947505342442	0.192897098657928	0.830772727952189	0.871651463794187	0.954090919705529	1.14357094738403	0.599780107606696	0.502166121225802	0.695431070936388	0.76777781926023	0.523193366841424	0.445900804834723	0.436099114806673	0.434174217713748	0.490593409837471	0.10147131048209	0.0280164137334378	0.43133055234561	0.700891383693715	0.029099792402139	0.790012767302278	0.770364838782413	0.0881592782371108	0.0532907115111101	0.372212638965678	-0.0825945909129526	0.224807370947669
SP_1331_78	0.267955552093317	0.181538682582566	0.965836810351353	0.79516799071456	0.866346243909572	0.858718685312157	0.412343886073494	0.360266048595449	0.537085616515393	0.887931321601359	0.616257505233301	0.677907129252612	0.900888336677555	0.37060153260729	0.575535277712273	0.422508226073449	0.443971848291779	0.200032903297652	0.60322155314698	0.439059699715591	0.442452318259262	0.507843874681816	0.501003961461061	0.191134489958669	0.530342916157835	0.629475662858058	0.6452920967618	0.57002765335103	0.744294806756056	0.634169000579439	0.693032574887873	0.690649892169118	0.531427278540638	0.52871631559813	0.580429283979894	0.67294051158799	0.607880297826423	0.308773921738434	0.273772828135396	0.495100054916236	0.670466488933439	0.220880377135273	0.710285574831545	0.700952615595408	0.272558791492301	0.402339801208512	0.590560788876948	0.193692789191553	0.54093306481111
SP_0261_79	0.142626742289485	0.0316204089235725	0.546804767567483	0.29110108440883	0.510396536249264	0.499019247801243	0.233628121303344	0.484696638142237	0.448479503122737	0.593350957032149	0.324396135648083	0.224744309700691	0.634945636970606	0.271777598114172	0.369860251320759	0.36516387854078	0.287458919849252	0.215579336503637	0.125174256342335	0.270164826871767	0.508562114083574	0.251800314917411	0.378362364677475	0.368487012420594	0.39592867633114	0.279668535395258	0.3005641325013	0.485717686366543	0.308962545259364	0.148007167004122	0.259472920030447	0.337722680787548	0.128071584309431	0.247063111477173	0.326672691734112	0.315356372456627	0.188703068186655	0.280204769541662	0.223433240925887	0.032403937277655	0.198993044024879	0.248855949796457	0.40928331879873	0.252249935925709	0.578856474874243	0.590899717393269	0.432491817057818	0.460574509196924	0.312916094280784
SP_2240_80	-0.00265675334919813	0.469906854233457	-0.128957830208323	-0.245665726794018	-0.269494390357378	-0.224069913401605	-0.30971770115506	-0.186128795866219	-0.277831698578805	0.0292746392394587	-0.21535276540807	-0.260795320553457	-0.0170530824158206	-0.380553250679847	-0.228250953446691	-0.298016221031229	-0.389348809769563	0.000897756830806173	-0.0697374285720063	-0.181372144547804	0.0297139350700064	0.19047886754438	0.134476411371272	0.0793269470026523	0.0352970521132931	-0.0161072716361357	0.287740092143716	-0.0348628404207822	-0.29293035141167	-0.18425053077697	-0.227575824163784	-0.23829158405788	0.0516195238715582	0.0519126290714507	0.10945889256999	0.0735096012283272	-0.363469497416832	-0.218328392023828	-0.282070068509407	-0.335983468702366	-0.13320338631631	-0.141977981806972	-0.117709113285096	-0.0941471545555537	0.120371926944411	0.229175793482019	0.0917464116587574	0.386055953104544	1.09154084008421
SP_1850_81	-0.590303338641565	-0.885724544322112	-0.315126151859266	-0.55556413282018	-0.198162290394752	-0.392159658215698	-0.850151295294712	-0.0612158497325659	-0.38809120672772	-0.191272631023342	-1.1225506115855	-0.983616732399394	-0.516269214475658	-0.837191654425464	-0.571246059625672	-0.540759222871948	-0.598802175398513	-0.749287126367374	-0.23287326435168	-0.792982891654576	-0.750784553650913	-0.150558050290687	-0.228603274179417	-0.28269871915262	-0.106571664198043	-0.315003176305826	-0.339705739898953	-0.133657340032514	-0.29293035141167	-0.291830417976783	-0.276093760453135	-0.233434020408577	-0.755735398186047	-0.84021721411211	-0.71729856071013	-0.781358782031909	-0.664277245882552	-0.507835009218814	-0.716897933548259	-0.691078427524928	-0.553977255144298	-0.378276005168638	-0.218879063870849	-0.164655130009903	-0.951856400610767	-0.784849633329999	-0.707462739448697	-1.03359395717599	-0.89483587605182
SP_0096_82	0.120637738516427	-0.0359072021427931	0.133839893639724	0.0162177455595973	0.0194581432817262	0.00627587372601468	-0.0673415778039423	0.225197111345176	0.045061087110728	0.16344316772647	0.0206682195739472	0.0838528508339884	0.131944842471636	0.128838174453179	0.137902249353537	0.103677152141188	0.112896660157263	0.00269103865385745	0.119216801045935	-0.0992620758867773	0.0370465813044749	0.0552514868501568	0.036722943162367	-0.0606562541649804	0	0.105999989809407	0.216787101404403	-0.0163003893943561	1.92354152674662	2.10004371242151	2.27999409912533	2.13431291837199	0.00845166471518333	0.0334055001183327	0.063096835325041	0.108905494989202	0.353089886087536	0.323457967495546	0.441467662120331	0.405012002499992	0.0983606809183879	0.0519639007538757	0.0801236546802926	0.252249935925709	-0.0960090440888361	0.085887369222025	-0.12539431199672	-0.109471464034668	0.351835083573086
SP_1266_83	-0.325926266316362	-0.625425106209558	-0.399966093914093	-0.560707436096139	-0.480757972884014	-0.435728673153099	-0.619464852157183	-0.376022859329041	-0.547637062390034	-0.485420274870561	-0.751979252983597	-0.685604887676952	-0.621879402436257	-0.714060864462093	-0.527246866859295	-0.739172781273956	-0.597133355037894	-0.301425780117045	-0.4697310476264	-0.571974350559387	-0.470490947471514	-0.416480735449309	-0.494852344811763	-0.554085205420193	-0.234728015688725	-0.163797372210103	-0.224994081022261	-0.4231639572275	-0.34747171059483	-0.18425053077697	-0.250476226273864	-0.328646361263852	-0.290071825837234	-0.308986697328745	-0.315577262734974	-0.30157851800281	-0.577108083013051	-0.51217394494315	-0.703674238392093	-0.630430827167622	-0.383413751792521	-0.345039675694705	-0.140759197573267	-0.0474539191075127	-0.892550571848385	-0.791270182604803	-0.742580782703616	-0.863229042621292	-0.664716092690762
SP_1946_84	-0.0107240346173114	-0.18528482618102	0.0497756288512488	-0.0473370103480395	0.0144617918260082	0.112475277557941	0.146610330638744	0.0423933184047733	-0.000659648470756835	0.119291677157355	0.0792836378115531	0.0757460495020368	0.0425952080885743	-0.00268698419862723	0.0655188713300525	0.18097391103683	0.051451785574363	-0.0226200498753304	0.0870214333831552	-0.0637841805320605	0.12741060895714	-0.229629621281887	1.3280363653223e-06	-0.0377393167734272	0.134251462545592	0.0718636502818573	0.256818202530846	0.129747510030016	-0.0250383819285744	-0.072099796363851	0.059863894338287	-0.0218197058995919	0.0202014274929923	-0.0448792568297236	0.0434680285761093	-0.0739996499510251	-0.0513003689917984	-0.0993108168986438	-0.136370404167444	-0.105255899928295	-0.0743096972627413	-0.00117579083969765	0.0909574605915626	0.0987944996117314	-0.275395545404116	-0.0300570421919186	-0.117689647271686	-0.149676274234931	0.0362926236990351
SP_1751_85	0.0525853569373691	-0.292044826499847	1.01357138810578	1.05820239654835	1.09180559911267	1.11421941846054	-0.238834214998551	0.403275047636711	0.177646726728536	0.322108560157043	-0.494700155172534	-0.337833024454222	0.0260408664892058	-0.140298095482889	0.15600689530241	0.00664373047451683	0.201858094085084	-0.330481813401127	0.303880143326857	-0.150030686628241	-0.107054644679884	0.239008761472038	0.18011290630271	0.206920976188195	0.368513218750739	0.240433372112157	0.558535977820762	0.751883935382571	0.197354039407875	0.0938232745209664	0.17089520672703	0.173701611409575	-0.21337906884275	-0.241872501470208	-0.186354598235827	-0.13030709085298	2.08931544687466	2.11278662370992	2.04182221325847	1.7062690183497	0.275379090825234	0.144222408605865	0.368311537742423	0.377314152942944	-0.361750596613652	-0.130677856855211	-0.263799399431418	-0.559715567432427	-0.0785210459391568
SP_1110_86	-0.0188366804046325	-0.374762625044733	0.934246138924889	0.894972047680049	0.884259592991542	0.897046803971257	-0.305276358373286	0.0220015295735951	0.0705510618647782	-0.0603734983251361	-0.364536762096321	-0.555928200598846	-0.284898767261501	1.3875284678568	1.71028468982551	1.41712425670406	1.36527123442223	0.220210785235283	0.383908524742504	0.208629959313724	0.517763844855386	-0.114934140559967	-0.116128544921002	-0.220379942756479	1.9042081745552	1.94115120014151	1.9202160540675	1.89331999896974	-0.0848584681097844	0.0338159651566894	-0.0383427187401075	-0.0197273269383516	-0.148052820964807	-0.150557334724262	-0.0766830024970968	-0.0619699610898259	-0.347349832053556	-0.198963067156898	-0.228059133859299	-0.323927451127297	-0.190130454401146	-0.131636037585512	-0.0270704117172063	-0.0613038978685356	-0.264155794300354	-0.089741899371095	-0.365056968486003	0.14787091323883	-0.215408691327172
SP_0420_87	0.215899731026797	0.0333554602943202	0.19297026467904	0.217901666412486	0.205228767909478	0.200485527291754	1.14119683445238	1.16195336259903	1.19744987633161	0.320020219564329	0.0523165902112837	-0.0530289555863988	0.126519713711689	1.61804811126501	1.80368122627902	1.49270069307338	1.58992402405206	0.597773579095463	0.675371338902815	0.597642941584354	0.770717095909101	0.0635667550621601	0.125532210120223	0.107634494285	0.358096602805402	0.238624349880284	0.574462855758018	0.416051695186658	0.0763819359672837	0.0866812052769461	0.0411273317567016	0.170039946903604	0.872464196375706	0.754023100197056	0.933128253522908	0.968510645364935	-0.0710186036063032	0.144832350640733	-0.000806421432315574	-0.00079927711273875	0.361699806373315	0.399076837899498	0.425066316039658	0.540568381362702	0.259823346695965	0.404588741712073	0.204110373130183	0.27746982028845	0.785945316318804
SP_1506_88	0.15950056085388	0.0794300632916904	0.518075603350558	0.43413085878808	0.325084425839989	0.442756084981488	0.199656565000378	0.452677287712982	0.453332165084035	0.507868084583279	0.201526864413744	0.230934935719871	0.323622642442237	0.141549226202732	0.23796920445746	0.251549405138034	0.251789840499688	0.0692348865939607	0.204219404105466	-0.0406078581659663	0.0297139350700064	0.198052087249181	0.159229139362921	0.320921329168538	0.281158489085065	0.181389017814769	0.441834864484308	0.394632711551752	0.24505078143917	0.291579963131632	0.251345039147047	0.13290288889905	0.266984678314037	0.30291634621069	0.265860449912557	0.182982085760509	0.159387501362099	0.181564901695337	0.219273617551591	0.244263237352371	0.176651876270478	0.0267933250189696	0.205050266581122	0.373887322256005	0.169159000350598	0.204863727432961	0.421957945805062	0.247910869642613	0.20267354008611
SP_0243_89	0.0705391269260609	-0.0579055197047929	0.504409302475887	0.383258528989533	0.320031198113703	0.3312064567749	0.379615941031926	0.404260158662279	0.500981642830144	0.357155507256243	0.114907547542273	0.147712792780906	0.193280922110148	0.290336258846972	0.329550646744453	0.187799787431064	0.287458919849252	0.458370522430046	0.4263437910629	0.110245219242989	0.285070328950203	0.0800548778507277	0.188726036607418	0.224261269567263	0.476786950820523	0.472093673548999	0.516558782639597	0.482820707399359	0.255069537264161	0.277535227693354	0.325997538830967	0.211598219168105	0.43314776096015	0.395411034381031	0.447345819981408	0.353067538189018	0.029619626391769	0.0886345917167084	0.0900773818656901	0.142219031699963	0.178382764349593	0.00117579083969943	0.234661922691661	0.241008099503794	-0.0401648187384289	-0.108059554193192	0.221931078430838	0.00418531776089992	0.119197182987071
SP_0856_90	0.234219914233586	0.114275455677888	0.594024456583858	0.445291304525304	0.452463732316216	0.526348843703149	0.557589613343234	0.234088942518303	0.53525594595831	0.709049844480161	0.4396999418002	0.525079874093695	0.520241507110189	0.562415804283773	0.635639112264636	0.640050054733093	0.619290108504311	0.230960026326974	0.459729959557446	0.101590753932451	0.225342396805464	0.963808974661312	1.09011015590939	1.07932694700265	0.249572146027232	0.409152610809073	0.478975599831442	0.182479474720143	0.226500385067391	0.260181660943086	0.327544665028446	0.319657965025558	0.428116561298344	0.447172462070773	0.467126010427299	0.328471872246885	0.351856286148426	0.238200094193239	0.293690701439937	0.330693681810159	1.27376081242685	1.01636834559988	1.03875651558568	1.05666902393905	0.151881008918762	0.381369203534547	0.407792062948692	0.239743108398935	0.438760027258979
SP_1725_91	1.17736329471439	1.36427233840894	-0.147536626368307	0.0814990164594924	0.151624024313644	0.10196591876816	0.136851364176415	0.466891146932683	0.513116968689062	0.796763001518565	0.378593430036895	0.30695578439405	0.864571966915252	0.180919720384191	0.383370537727	0.262675643118413	0.130126099702276	0.121335535152477	0.53475169562048	0.218269382975643	0.805482514069777	1.36040386898669	1.30737053310604	1.2940759330253	0.753397884022982	0.902827359677365	0.859763537157374	0.951580836103311	0.583969592759233	0.39059789217999	0.641720484191621	0.821283149300491	0.826361768840719	0.63854588277712	0.717829614350372	0.827819956110071	0.0721890594602286	0.087201213515451	0.142273592991119	0.0785495035418222	2.22602324999403	2.05705876787664	2.12999956131986	2.13315210974313	0.832124013073027	0.847583896142524	0.733363441265052	0.55532294083379	0.10516412394818
SP_1164_92	0.603600525735187	0.711210598065119	0.0572831655201895	0.197737885480517	0.237747688784554	0.234025505231971	0.158448998674144	0.399327863120048	0.482110281004019	0.730697275939377	0.407609503897065	0.404785640375984	0.833990297576069	0.83101439676501	0.947695117759709	0.889511096876518	0.828083761246827	0.185896420709948	0.512197379451582	0.296187618022669	0.565449933597598	0.475491642473667	0.427221766127783	0.243097911580119	0.81942775435818	0.876312841164051	0.9950992242246	1.01511886870865	0.469595943847853	0.380412408333656	0.424707399513947	0.404688504656352	0.292124240592544	0.118874842307683	0.258784932832436	0.341469212775758	0.323188400373676	0.383081950181964	0.374466827754869	0.477986034052389	0.288260382121967	0.0855946786351556	0.388942870514555	0.210594429515133	0.713682555775488	0.638492088802213	0.484037461926281	0.517085949668363	0.622013439833649
SP_1100_93	0.802397830659178	0.571320481478306	0.537888206175154	0.698026832304029	0.702043094109658	0.619349081204117	0.826707071228872	0.975038050603008	0.905434391467823	1.53812705958229	1.09984180975094	1.19223310300002	1.59818180448207	3.9431212371588	4.04600691544102	3.93658525800044	3.85850269434649	3.31869282454817	3.42935631051393	3.20721881334972	3.32867105352295	0.856637451113516	0.737749719313957	0.432549536493761	2.14640907697183	2.13059477298888	2.3595854880335	2.38767995090999	3.23475102806832	3.31755090654123	3.40230852863489	3.30970830461795	2.41831839760569	2.25616072669771	2.42033179894836	2.50779557169145	1.90857047214356	1.59911887647859	1.59650294011423	1.80106140139853	1.84680014577219	1.58848604641728	1.78501785738189	1.56556713566639	1.07367869149637	1.12630550880933	0.946190098993032	1.05441228666283	1.55767632864569
SP_1009_94	0.364672736672439	0.248795120989001	0.84453051412922	0.713731733009903	0.809069278836324	0.770778912910506	0.278700358202315	0.43157365948721	0.366474760512558	0.597380030181951	0.255724620541875	0.31915735958434	0.614052584494907	0.865017879976289	0.977906365154956	0.907344389963837	0.908992464800184	2.07861691519454	2.25173691728162	2.06332773737128	2.27036856279918	1.18477274919916	0.947171358184075	0.993947076492683	2.26823599029227	2.30192807456416	2.2857259985025	2.23765450690538	0.251737676566414	0.191933359970813	0.353595097394997	0.395310172340492	1.10145572829826	1.14418593083687	1.19423540884849	1.1179981408912	0.462293266599319	0.550538696033527	0.505494487788189	0.456012698846145	0.709296622022254	0.444713332830936	0.878127261773368	0.678905270905073	0.53862204574269	0.565999288412822	0.473874613624981	0.508046477483154	0.31197653381717
SP_1742_95	0.178546316544427	0.0035719912716683	0.399042432329122	0.262265446776333	0.353059998501173	0.404306947699169	0.315694565684517	0.39833937727056	0.357183669103188	0.496201195814583	0.487794230001246	0.419150791227805	0.590602690620614	0.457624594844656	0.528537798175105	0.465674210490882	0.425208798446395	0.354066531970073	0.44868685994569	0.430792083731991	0.505922232210869	0.310621230632877	0.33711787650009	0.15180207756057	0.236362288809621	0.129618990035963	0.263383379006527	0.180692855246129	0.246725413131426	0.139404308829862	0.13600366232237	0.171871940852492	0.239964464380328	0.227954288529467	0.364077991767493	0.342762529797279	0.274539237665959	0.447059909017115	0.452141163634783	0.18080752937721	0.136257288676918	0.240918130371817	0.306136391695437	0.248512381915896	0.60973159173658	0.702497799902757	0.390337186901597	0.645055306391956	0.403028513945072
SP_1373_96	0.180909453912909	0.038548129514643	0.414713408308359	0.298694233731059	0.373691331273305	0.328203968613376	0.228532054397768	0.396360371417181	0.424956780269314	0.445376936736901	0.408673046179576	0.52141122611325	0.453099166870679	1.46581177959442	1.64608473602627	1.48123655378339	1.59650167241072	0.329985643291035	0.792305298644317	0.580305625151341	0.547591411511943	0.341722447920617	0.415528125281876	0.31283898287068	0.593868053943048	0.539767650204505	0.858680025998003	0.917658449412334	1.40207194965084	1.35685768035476	1.53260320359975	1.41090702739151	1.25921494327993	1.08985876844751	1.29104878200339	1.7274263800326	0.269321528394938	0.159910535823951	0.233092641224648	0.402595427327109	0.242663515681857	0.146348709714253	0.344365842117391	0.330350673972356	0.274211678869078	0.406834181917718	0.338536693351109	0.240834818659799	1.18584743087433
SP_1712_97	0.19266742478908	0.168966097211298	0.204285577906873	0.107671072812654	0.103028257865018	0.199390502540217	0.0470746570878298	0.319072813610719	0.293665191590907	0.460623525568518	-0.150474613147942	-0.0674594621138382	0.437535962645736	0.209990282304609	0.287055855321016	0.217646394962166	0.169872278495031	0.0328406493335613	0.144856622204035	0.113692520861457	0.365906338477505	0.53201524705689	0.553965302768111	0.459157371360659	0.266380433713787	-0.0139491634687268	0.0840115150723051	0.252188446531546	0.179929974463953	0.144572177188802	0.221699577398521	0.222245463367612	0.252826615317378	0.0300149109175596	0.443606651475614	0.288762162444915	0.561676507898953	0.514732747686461	0.551440504145463	0.454846884608251	0.146904532876425	0.0198517156001241	0.234661922691661	0.281806822014319	0.101875583327022	0.0214066504913237	0.19485900165764	-0.107386142003246	0.268081632141728
SP_1853_98	0.0806989931462834	-0.177236297407475	0.734106524435569	0.340676683205835	0.512169978440484	0.64852817779815	-0.0736223671792668	0.402289263491156	0.31301608582762	0.624708930225454	-0.204741664938215	-0.0688413540211119	0.603491487139291	0.157041402355649	0.635639112264636	0.235638886635211	0.216165930768968	0.227896978380414	0.437558578558827	0.055731060164085	0.253943014886071	0.455094309197653	0.425765233908267	0.285015300646361	0.982022259070945	0.720426313231773	0.789861523927218	1.09980723880288	0.291220962872096	0.139404308829862	0.456164831035546	0.427871034124653	0.104612611485441	0.370158242449119	0.228682901043017	0.194489185974875	-0.0743313376471395	-0.0230272316357958	0.0500427200634377	-0.0233670340180137	0.259114036462451	0.122785237943573	0.429340971139984	0.3875460755539	0.0987696724592002	0.183413034290654	0.369930976239759	0.0447558657975886	0.0121993433892982
SP_0360_99	0.100806566594857	-0.116337472463529	0.464499464678289	0.193671089155755	0.399791048846165	0.392856926955631	0.353637450578614	0.582803500848419	0.460098586389572	0.621320995108686	0.311944394601827	0.310680243510777	0.524961985893015	0.290336258846972	0.562020471237792	0.33824552539806	0.41118191317411	0.220210785235283	0.358846602544785	0.187520932719627	0.432755819648898	0.262674952141408	0.36170113440968	0.271733779541007	0.674438262674185	0.338280695510303	0.636468246374793	0.849573447058029	0.266670823542926	0.241009351668239	0.296282444160909	0.326253153840851	0.179874014543998	0.220536816966986	0.281305507839996	0.315356372456627	0.138076995116686	0.361900076423654	0.368218680089692	0.140769815062892	0.193868011847012	0.3482596836115	0.342855957059754	0.278145157508348	0.620167044402891	0.612948466070037	0.391237464647434	0.726027777452327	0.230785397626372
SP_1901_100	-0.263547481164675	-0.532657937625846	-0.401680526725345	-0.339787904158568	-0.227456597188791	-0.382289414191638	-0.539046169701885	-0.0302757492934607	-0.235046832082007	-0.398029050937167	-0.74841850652555	-0.75176033126513	-0.493416543421841	-0.620291036602502	-0.22385472340936	-0.583290728209166	-0.449807831825801	-0.124633125253052	-0.00540985346780865	-0.239561908219811	-0.18809121677079	-0.09166436123712	-0.107666966172808	-0.199420324120831	0.0950621969716074	-0.161406824785109	0.289349345005373	-0.0473718353273611	-0.173901767843056	-0.0681089361678158	-0.0665133914312683	-0.0992406970574518	-0.377664225261151	-0.254220893897852	-0.263713480942068	-0.33014767019958	-0.434061465246886	-0.417571559050559	-0.356691475484197	-0.47570823236898	-0.105560631247181	-0.131636037585512	-0.166332009663174	-0.0405784730165895	-0.749102869194083	-0.554425994163401	-0.736668089833724	-0.743967350373842	-0.738716674134539
SP_0290_101	0.164285623419257	0.0523045630953103	0.623824469420658	0.529984718289645	0.457074458646817	0.528094391454978	0.494456441248047	0.750212566911463	0.798137774451696	1.05210123093328	0.705506429747139	0.739204679446543	1.00127115942538	0.31902592759625	0.579732822252932	0.329453937918183	0.361414331674187	0.530998322517444	0.88182221637024	0.46358201884966	0.664647501911229	0.310621230632877	0.222673368530755	0.148172654159877	0.842029183295312	0.633611437427263	1.01468805254074	1.07405265991621	0.554525814866752	0.413612458651993	0.682189721871914	0.545587272273918	0.577597459973566	0.553724449711225	0.562152617813069	0.612031675412078	0.595425299253495	0.410849191428941	0.428314114353014	0.516490384939072	0.907021091293188	0.633898708777464	0.826123060711559	0.752003017672767	0.367493150174818	0.533486474894332	0.543555522626185	0.425957651068471	0.532084614742946
SP_0281_102	-0.0573108282192667	-0.302949602838721	1.5640351382292	1.36031170277725	1.44737485564342	1.3613822174077	-0.300848646332478	-0.0476820258970747	-0.0938575373322514	-0.0989701898666144	-0.626844552432061	-0.655187071570076	-0.271535625384809	-0.439039258916614	-0.126271276192725	-0.483865737464772	-0.472575716886885	0.034594686073504	0.24491350061643	-0.0696369067774985	0.264914132707075	-0.0847559918949425	-0.00195752500169277	0.120656975078589	0.402701904926566	0.267299977964839	0.414075825038346	0.60774731930019	0.0343401651503576	-0.00953410998235782	0.0580011503210969	0.096714581283754	-0.105481437213172	-0.0701270644035255	-0.0465704106034384	-0.162973279773302	-0.220817426124624	-0.160995216957877	-0.231850713021672	-0.150671358293092	0.471658671842551	0.192351579480144	0.124737445914448	0.0502427547796209	-0.414027875480707	-0.223136078639884	-0.207515691499525	-0.316296949337952	-0.328066492096633
SP_1024_103	1.89166516875627	1.82376661889353	0.837280775049832	0.791136236695509	0.706696953115875	0.831411339316421	0.236677143306608	0.527820145575014	0.45042252704053	1.34419810236953	0.875142921031326	0.877282381619414	1.21681163808815	0.140575419185746	0.385290291890366	0.20135541103485	0.209506594654757	0.179568800737936	0.286264600409886	0.16277427038394	0.333517946706097	0.331429692912783	0.323103459370634	0.26337030660638	1.12096406041436	1.00957937202752	1.33836616521369	1.23421337220084	0.176419765820132	0.293132082744373	0.239888523712045	0.255452508757532	0.379424185095589	0.297286309637824	0.352160296306778	0.401035571372621	0.0510613486378801	0.0843301776606964	0.227580905615625	0.0936090874753397	0.409644240508625	0.413273213615204	0.493347583587205	0.572310464156304	0.310641188457431	0.412991182707771	0.27654752967044	0.166374670423606	1.31947594013036
SP_1692_104	0.125553228930542	-0.261942794710428	-0.0196104340199614	-0.149539483278948	-0.0772302219989474	-0.0577406191451395	-0.244491849860477	0.0026188595143779	-0.000659648470756835	0.0562890278967103	-0.260284616211541	-0.361346618955109	-0.146175284709138	-0.209386152698572	-0.0607741030091038	-0.311704132446298	-0.241250170780429	-0.201005288972686	-0.106495978582123	-0.196234476555711	-0.0360881233257402	-0.0824605339072804	-0.0336663847290311	-0.194803696050462	-0.0202407924376242	-0.299149225104989	0.0634679375890457	-0.208945467336751	-0.245075382266892	-0.18425053077697	-0.202798251129389	-0.275254196103205	-0.186120861798326	-0.148635022593233	-0.0119302100829817	-0.181445939844782	-0.226334431092189	-0.149121116669585	-0.0089160270515567	-0.177537964145774	-0.181224901179254	-0.11881199722793	-0.190178751617541	-0.120487546734333	0.0564921806796939	0.139530447249582	-0.199361011054819	-0.192506593244198	-0.255238118753818
SP_2100_105	0.113232957294676	-0.124052437591535	-0.093888163681072	-0.174290614757064	-0.0825735430732575	-0.170710791550484	-0.139298541447637	0.0129886798359831	0.126308346143841	0.00174473930619357	-0.216172245714619	-0.340334085538665	0.0235412498531229	-0.119150721126731	0.0316000452511727	-0.0268309740765709	0.011539171689563	0.0258030985936273	-0.0995320308323588	0.0231059126695925	0.0130779334781437	0.159782070321462	0.121938945396215	0.14453407709653	0.228759135291808	0.0779467023337013	0.434581480472987	0.355575235770399	-0.127608115569121	-0.0661176383487252	-0.0828613855187523	-0.0643174779624225	0.0335135869129015	0.0180847008345779	0.0984037040609937	0.0467777021621991	-0.0759905615688297	-0.0339038208864011	0.153943586175753	-0.0429958407669453	-0.137503523749935	0.188229590844957	-0.101173745558796	-0.0246620542342697	0.0564921806796939	0.208086188100165	-0.164547190866363	-0.0342540784599326	0.0644601533698825
SP_1469_106	0.894547677289387	0.670537644145735	0.237708579444323	0.161758588374951	0.22806874426759	0.356969552839983	0.220340719172116	0.388417088909598	0.379790464221179	0.303908381343817	0.0393284874337674	0.0170347442614354	0.262045394361754	0.228439319404385	0.381448225595971	0.196528725231671	0.273844206910811	1.0683789417211	1.32990661658346	1.17189740825912	1.27889836214278	0.104439036477688	0.159229139362921	0.199926077438546	0.581981724782917	0.560190367957894	0.792133485091071	0.681614927331191	0.517549167070781	0.530077259709506	0.575553560225876	0.487929447615356	0.646363045385298	0.626248523973736	0.870451757382646	0.776104919565915	0.133776857683062	0.185589158254132	0.179860960550394	0.0448544571906755	0.100188033969395	-0.0345068617416935	0.228133879694164	0.225881407416328	0.172708067431669	0.19904509737756	0.204110373130183	0.198757844274409	0.234757031355274
SP_1479_107	0.963427838056356	0.951301244411834	0.216630768326702	0.348928536251195	0.207419649182288	0.276181756265094	0.399704424394875	0.512370665212906	0.683868019418695	1.23796777624461	1.01962442714383	1.10637372683441	1.34480204822494	2.3151471335143	3.58339568203713	3.97274563779394	3.99420846703403	3.32766260624591	4.42563996379967	4.19191021595521	4.46810850786434	1.55136059677632	1.4758887133341	1.39246159054012	0.726655783026565	0.72947145283478	0.990160174413049	0.863004374542264	1.98201637560538	2.37455968208822	2.15703968567244	2.14274427702375	3.89429055882889	3.40181973637061	3.7681531815365	3.61136112227851	0.432260099521145	0.37370615737283	0.31853155598934	0.354644608277363	2.66430374978495	2.31886827499651	2.5656799353964	2.66074034760791	0.859908188784846	1.03053650655776	1.25692539732207	1.2962321229887	3.3932895107448
SP_2167_108	0.387360331380334	0.198649013004987	0.250863944527204	0.183453659474269	0.301691607410769	0.324190906106754	0.355508650634562	0.581933096574121	0.746094140666676	0.274014271955998	0.0739304033173447	0.0574957925271651	0.143501873894035	1.31902592759625	1.56710337153102	1.50992243360196	1.51667504202142	0.995504498060589	1.68279575082019	1.66145212105204	1.74296142951172	0.674549140744537	0.532472241700471	0.441473451798032	0.589422148911856	0.536826374892383	0.57578219287867	0.656124952577141	0.292842879896087	0.34493451297894	0.289947878370794	0.374778861924639	0.773788116109683	0.637432262466412	1	0.604503618609552	0.107703346073167	0.128201676096612	0.117156915921974	0.27232951929617	0.431581232467217	0.432567902968847	0.533611453800932	0.52365860285262	0.1920733922986	0.248710289906471	0.170943509194984	0.0738397016522523	0.710234198117911
SP_2186_109	0.461156260714981	0.589124430680615	0.532511696694606	0.681423203487407	0.831259518470389	0.781062933327188	0.687313789483019	0.974374894976121	0.9397275690217	1.35239525533615	0.793223790879034	0.825784697893544	1.29661725537317	1.3879388490403	1.78417040244158	1.50680646038011	1.54037016871204	1.09047011014129	2.01505424909191	1.23498493320124	1.9249177450584	1.03952999047133	1.12642912966474	1.17070818017256	3.81435676481076	3.85329725154518	3.88898028288421	3.89277445347604	1.63983959687421	1.20435975067063	1.49935834813886	1.44615252530606	1.00507693793453	0.557261913782428	0.885229812753925	1.04518970525901	1.4375030915092	1.19026998056943	1.14007492092591	1.29726074979359	1.56260488309314	1.24786610753403	1.66327258502952	1.56481592760938	0.897213540609409	0.956593404149061	0.821828270082619	0.787460806102757	1.13203072980086
SP_0770_110	3.17499433680791	2.36116717031602	2.45624131367598	2.44721418601959	2.33889022536502	2.37817349370787	1.99940223966635	2.25034095350663	2.31194781844013	1.68707264197893	1.21951695431706	1.37511089454344	1.64852787851362	1.90885804789062	2.25539263172568	1.96183593511584	2.19705710782126	2.42164358793609	3.09361952246749	2.20338158762892	2.36372098833853	3.19427044670675	2.92440293480505	3.10272059838874	3.11220950358603	3.04959505087539	2.83766224472892	2.92834512820958	2.77682165410838	2.83532355222003	2.75298209349855	2.69893211210301	2.40301452769959	2.34650143390008	2.40567208105517	2.41984622526762	2.2231805634931	2.58166517752935	2.37259522311501	2.31246588368257	2.79358676672991	3.24340339376141	2.91339518280756	3.10294017786928	0.937756203565915	1.16959464091338	1.21609995091775	0.984116092953117	1.96814864753955
SP_0894_112	2.70354716497493	2.72389074830876	0.75118003779451	0.740462098624425	0.839052145052039	0.758191809358193	0.865961975013059	0.988237548357867	0.932794854859816	0.461886831289249	0.252766458667054	0.360811499199396	0.45619176192606	0.718702803713125	0.783442687399216	0.799429050796949	0.873324516087152	2.14060181577019	2.24719156052587	2.27709902199298	2.33612108319949	1.01936695115162	1.04907404627891	0.970504677321481	2.19159785073808	2.03846049201464	2.19548917932228	2.0424293477253	0.608923520091516	0.507524326236995	0.710924846890416	0.705903197684798	1.29834127456975	1.29516936862572	1.50409690457746	1.498832010185	0.746698521307541	0.915302988831147	0.959013626113004	0.771868246146667	1.24679376482658	1.1292499016697	1.24439893405695	1.22683148650295	0.720568941360728	0.698379080097258	0.391687392934534	0.694102339122674	0.482005961088552
SP_0459_113	0.0291686925062002	-0.302949602838721	0.0142144436283047	0.0537219735656844	0.0600308523695432	0.125216946449523	-0.184804755021407	-0.0449904298908095	0.0360321213096011	-0.00696721374292508	-0.0550174539000388	0.00919754051993671	0.101455977313258	-0.0743678923382323	0.131054000540948	0.0468873624204207	-0.011615009562842	0.0946799031514232	0.179622040364711	0.194048975717124	0.212446712812939	-0.00216621039801623	-0.0376794472356536	-0.0294953226785193	0.0740005814437783	0.0243547247079121	-0.0622339508413532	0.0922240673838139	-0.0515480119470499	-0.0983130060115052	0.00677582696592438	0.0416732177257906	-0.138690717761115	-0.0610591838851597	0	0.0594191415631453	0.135211661422296	-0.0830823551067574	0.0264301628414874	0.080062555637392	0.0194436236941673	-0.0321003640345978	0.0190382809711735	-0.0314618863396099	0.027385039222434	0.101220504325106	-0.210927126148659	-0.058893364862481	0.00407799883386595
SP_0401_114	0.575137061611493	0.320179754225766	0.82046680923875	0.568968097526772	0.750175589782755	0.620985717841224	0.351763820392037	0.480966332144405	0.578540043687111	0.564827915006722	0.381846407831983	0.391281376026235	0.692200830628419	0.486270406625435	0.470946376435073	0.594544511317014	0.640663759296878	0.207827060779451	0.341893469263589	0.311278707935855	0.500627932541356	0.308873568346609	0.394833374356375	0.450342506620615	0.375416079005428	0.249444613407126	0.256818202530846	0.344446954383535	0.434760568357019	0.223208065303997	0.370204014950437	0.427871034124653	0.536111357463454	0.375511476943327	0.551769321998938	0.604503618609552	0.414644556604173	0.405108256511964	0.413826678393036	0.39167046526083	0.405216528467816	0.280177560819045	0.54153111709717	0.370452332440685	0.610167912635381	0.666405406634588	0.564059545357486	0.621359739192311	0.396838577825875
SP_1056_115	0.00536566792099435	-0.322788349930956	-0.241125570415489	-0.269328404568384	-0.151090456631884	-0.186369204216382	-0.335146887955425	-0.0598567398431786	-0.0575086465298202	-0.0694699662978131	-0.473970003182266	-0.5243035956774	-0.073019180240987	-0.380553250679847	-0.11945001033671	-0.263023767691724	-0.250401869149959	-0.109057318998598	-0.215202238024624	-0.0425250611602568	0.199434718939482	0.122460444115728	0.0500197657758257	-0.183326348000531	0.0569270680848355	-0.0400620037878578	0.33213421150217	0.0261051768706437	-0.016978612134622	0.0540969962053541	0.0183174488486149	0.0235258710155328	-0.251215890020211	-0.142883406838841	-0.0695409332530765	-0.0517380384788702	0.0841245570359614	0.146209625247375	0.137872892962072	0.0663876187403165	-0.0177261688963739	-0.0272993777707775	-0.0192825653247617	0.0480942882010442	-0.120413422716677	-0.177847884350054	-0.238512957820559	-0.392115618936359	-0.325140131983975
SP_1114_117	3.08795745446849	2.32301970601073	2.32322665063038	2.17960339019968	2.21778113986575	2.23989555048572	1.74733623174028	2.00878492576195	1.92408184950897	1.78141369871352	1.34620895923292	1.33570250998521	1.73764380138959	1.78252103836453	2.1235981956219	1.75152898793696	1.70801902709864	2.16001600331654	2.65320968897866	2.31988513624491	2.4826148587188	2.80673749875507	2.90179336307626	2.99495772104602	2.7195530618794	2.45388785619003	2.57479280316732	2.65129503497295	2.40432440138222	2.30856212331398	2.4536874931801	2.51235468490739	2.52319336684142	2.48604795309299	2.61768568700268	2.60018416915268	2.25586437322382	2.47363370788959	2.50007564069849	2.21288423587882	2.64095614172173	2.91618898717321	2.49504787257704	2.6882476146449	1.07620751780711	1.25775738543961	1.22344837396865	1.18776099505748	1.80677154352161
SP_0895_s2_118	0.802397830659178	0.635554665940781	0.0881507324166684	0.0458475951193744	0.203034554496567	0.0996200726563643	0.181838818949725	0.340845843363292	0.218125796083607	0.122490558824675	-0.0216839912324946	-0.0319871587954363	0.0703088463705264	0.154149262982365	0.190451000535058	0.191685837028853	0.214266397853486	0.139379710622238	0.360531010256139	0.154430146251205	0.321557712064767	0.177129313885359	0.207495840627258	0.124356195158899	0.176362299073455	0.152857533404084	0.11338036722907	0.194924241086788	0.07826412154526	0.0595790612217701	0.141291493682132	0.218705105662364	0.65715363451422	0.868551488223444	1.17105608346096	1.13824945657134	0.220141532441195	0.308773921738434	0.36696579677961	0.222506820657598	0.148671459050613	0.256750333603332	0.234661922691661	0.276310834259467	0.268694673901512	0.384220944018113	-0.0103628523559802	0.165225112561279	0.168822761170498
SP_0314_119	3.83314713262524	3.47278680536571	2.34230133139444	2.21865235329486	2.31165448128376	2.32393971866973	2.05169868361328	2.17182095918234	2.16705161148934	2.26481533510953	2.11099249753889	2.11552791389858	2.23276921199112	2.6826954946314	2.66813227043405	2.59930648987726	2.66971816557824	2.76400274492602	3.13455686883318	2.8618052941297	2.97278117710374	3.41137900933174	3.25931981359444	3.10880200672299	3.40902305586373	3.29954399147828	3.47844665572253	3.28436416121244	3.01874331009934	3.04974220605685	3.00774116326215	3.00643122097103	3.43000531789483	3.31428516028989	3.58085487866538	3.53562977988817	2.84488817814587	2.70874336765309	2.72577068470778	2.86103727915591	3.11968727367961	3.36501804500798	3.05958834771876	3.23322820707425	1.39813561269447	1.42078955326818	1.25963931782307	1.37217424423531	3.06794273856143
SP_1221_s1_120	2.90316080759409	2.68936771237498	0.273601072446954	0.198752795857153	0.250552758418969	0.169506222594318	-0.171270931185916	0.0512248853684927	0.0856316351474167	-0.00434809948490766	-0.22192167847974	-0.154274996902416	-0.0900608491906318	-0.198255145601886	-0.0898137759604563	-0.145604489985121	-0.140585457920075	0.30984799771996	0.44868685994569	0.254635128578164	0.324557079134475	0.535008391368875	0.583004975719463	0.769024942004323	0.589422148911856	0.350057863286656	0.349207724861111	0.434161075738389	0.683770199749675	0.575428390738798	0.684606297044798	0.605102556897306	0.301783640891305	0.318286608250377	0.350830010328806	0.421989220947854	2.44879796132434	2.50241796297045	2.46449459114634	2.33481884365108	0.387368527134891	0.505609854068386	0.479672646690128	0.503415382945237	0.243603692938683	0.331415834370924	0.293500662951637	0.228229995480524	0.0487541424412647
SP_0162_121	-0.085434429133656	-0.0783696222645087	-0.0354934756266179	-0.14695863278587	-0.0933199245372531	-0.0881699782282812	-0.492862301823672	-0.0530803298229063	-0.154581121529681	0.0844481488157776	-0.534007585968098	-0.716677872109685	-0.0570580397292151	-0.351490785077385	0.100996766684768	-0.27236163227106	-0.372122395658966	-0.240762998210419	0.119216801045935	-0.0853612590705151	-0.207456541637722	0.0321342472255033	0.0855053162486481	-0.0315519089724567	0.115820757138405	-0.0621896621176798	-0.0078621761465083	0.0320626321670439	-0.00696680900655622	-0.0463543835272944	0.0486511821385136	0.0556316753157109	0.0134989994524997	-0.173827114047109	0.157424217873194	0.0966921306966277	-0.353373619681326	-0.375460722522696	-0.201793479165493	-0.346107685976074	0.00780892321076365	-0.131636037585512	0.00574145835771489	-0.00668431330521457	-0.561503164712521	-0.449149906167449	-0.205472696056551	-0.650925438908427	-0.245522963920607
SP_1304_122	0.0832278194570222	-0.157309253519836	-0.0897365204106038	-0.121400922054152	-0.151090456631884	-0.0868335306654657	-0.287646464351495	-0.0396222561031241	-0.0755686180748114	0.0436889911170777	-0.356383361828046	-0.349541918042483	0.0359962484260503	-0.179892211557098	0.148114053977597	0.0372011974504858	-0.0261370334807403	0.0589298782022212	0.0971598801727378	0.0194349309410953	0.214064991211321	0.0193669511516248	-0.105559303210816	0.00502541745621699	0.0439880123773371	-0.0313051026024951	-0.0704661845384518	0.0161210882980214	-0.0331434315656285	0.0559266667624367	-0.00875805167716237	0.0336358986603731	-0.0447650125527854	0.0112228803323191	0.114171019919311	0.0195411178883962	-0.173867011198054	-0.159292921726877	-0.0960739339912049	-0.290305894307723	-0.194603930980453	-0.0345068617416935	-0.0606459389761866	-0.0133997406711917	-0.137892021654181	0.106756031656879	-0.277325876894151	-0.150391719347978	-0.294766482940457
SP_0534_123	-0.0107240346173114	-0.205604810560617	0.115977159779213	0.037930001522092	-0.0107828600052482	0.0298762327849182	-0.100304409831773	0.153190255837126	0.0347376438419662	0.150965727435153	-0.233489741932692	-0.0619450930843541	-0.160314846183672	-0.099458873301062	0.0939706405853897	0.0187257542279777	-0.0385401153056808	-0.00449550193941128	0.154598016682234	-0.0521494800486568	0.196163300211431	0.0236352827884279	0.0855053162486481	0.0850330653478686	0.182279033439887	0.0306409875553442	-0.142404299525335	-0.0307171621632296	-0.00497275887446769	0.0632222324529579	0.0984360147203365	0.0255535523625152	-0.0909636287579865	-0.140971285895063	0.125106497600466	9.3149275137705e-07	-0.237432139975519	0.214762294659156	0.194060829525181	-0.0249926060670553	-0.0640413618089148	0.0655104325918234	0.0526777722786225	0.129600546392906	0.138029102906428	0.215790852825199	-0.148758305062231	0.0768995014013107	-0.0809871919087168
SP_0998_124	0.0344053408723468	-0.153356661894335	0.0384405593081922	0.0660098104894367	-0.000631929537082243	0.0396988752634648	-0.102871483535571	-0.0143927076868042	0.0347376438419662	0.486923382226573	0.20275364598502	0.218527005093248	0.436909928771348	-0.0937179383840849	0.0998281193621455	-0.0393022858827567	-0.111706527867652	-0.0614392987658583	0.103208924845543	-0.131547508028495	-0.0360881233257402	0.163655079468668	0.0613203069031218	0.159033646791645	0.0887759341241754	-0.0577368961110487	-0.0745999840454648	0.0080837692326039	0.0108811923263694	0.0920410691789559	0.137768427118436	0.0556316753157109	0.927871948616604	0.894885636036905	0.874160487036605	0.932886735634215	-0.00157499521182558	0.0943539056129392	0.0120748698644171	-0.204914403077078	-0.0640413618089148	-0.0225143152054006	0.0114551095521094	-0.0246620542342697	0.104974821985909	0.182102684481329	-0.0223008190326173	-0.0636025624623837	-0.185910181413064
SP_2023_125	0.105789974109113	-0.0560594605394193	0.1792736898988	0.103341902149628	0.0648721154390426	0.145827226124808	0.0307728447587294	0.202724771608969	0.16113163994552	0.186551430705657	-0.0749475565256148	-0.0626332376434959	0.0109777883892104	-0.0619841678824002	0.0963164866971855	-0.0167067568028649	0.0788522228262778	0.072653596821425	0.119216801045935	-0.0348714886168224	0.0130779334781437	0.0193669511516248	0.0348133531537371	0.058209277272157	0.279319489421283	0.0348166635265379	0.118821084076584	0.187826096185621	0.153392836794122	0.0938232745209664	0.0911680142562972	0.157150435145727	0.104612611485441	0.112477071109533	0.0872631464557934	0.141968703387283	-0.0110664441891224	0.0640713386768965	-0.0535134717631607	0.0587340461968804	-0.00982097081102751	0.0105439733738955	0.14046656037093	0.111195966011485	-0.115355132893647	-0.0460913939901744	0.021966154623243	-0.122748964278848	0.0214252423977612
SP_0100_126	0.0396230501433674	-0.122119825057535	0.118371674919596	-0.0838937392306072	0.16182780387696	0.189497697781785	-0.0216945751354061	0.0129886798359831	0.131161824366048	0.268971138088444	-0.197440971614284	-0.10241017916435	0.0376488202457956	-0.0777638022017442	0.13448218838983	-0.144379271193106	-0.0453506474225733	-0.00449550193941128	0.0561714687218995	-0.103258463597072	-0.150123366571769	-0.0174329670513274	0.109291569113013	0.0110324839040903	-0.0134622598065626	0.00106787217199589	0.069099805668376	-0.138110106039145	0.0631374294577931	0.198574085347843	0.123589491948675	0.115874159567209	0.0871636407292247	0.0816940888129096	0.063096835325041	0.0859199576777527	-0.29038101992448	0.00305090073103464	-0.0535134717631607	-0.276686285018595	0.152198832545938	-0.0985277257735735	0.0171462216299645	0.157771219084067	-0.287536108276328	-0.38365181335781	-0.0241000647959275	-0.350416327655971	-0.192561622613557
SP_1514_127	-0.14634115382348	-0.211757037542212	-0.100834229293934	0.0173686790397767	-0.0521162522613938	0.0298762327849182	-0.155196168327846	-0.0817576544003895	-0.103802298803755	0.0918109407352485	-0.241809805596997	-0.177938388149174	0.0775565620701819	-0.141482088196769	-0.0144804507351672	-0.106904565774443	-0.00828443084418495	0.0896266754251389	0.221005961129832	0.0646641849340934	0.156316485403517	-0.0174329670513274	-0.105559303210816	0.0659242424001629	0.0950621969716074	0.0264531905919103	0.0214817854356362	0.0884174819540799	0.0536020673109903	-0.0365733627347087	0.148311921359905	0.0214953357881615	0.0919434188425594	-0.179703680383778	0.0385188126043765	0.0467777021621991	-0.0693650847537892	0.00152987260818271	0.0216609186936143	-0.172124467959408	-0.118253044850338	-0.0490307599844755	0.0526777722786225	-0.0246620542342697	0.0906628711272486	0.128688160120326	-0.210927126148659	-0.0481868590210777	-0.147925094611185
SP_1965_128	-0.0769396349682001	-0.390959852572534	-0.194315031561297	-0.179555930969705	-0.130191563305997	-0.00503943950181984	-0.388956349844836	-0.0639379166549947	-0.21335176098269	-0.18039178037214	-0.267061822055059	-0.337000300020776	-0.101838016966985	-0.205666266561458	-0.118089618872506	-0.189156159660723	-0.0915948321918023	-0.148316749445826	-0.161033262591555	-0.107265952398597	0.0713765740428123	0.0321342472255033	-0.170168384633893	-0.0903598483727635	-0.0850919367875917	-0.28867589387548	-0.276440846440936	-0.109409793785836	-0.0890768776675834	-0.24602672836366	0.0221442283891289	-0.112557976611376	-0.151814739761006	-0.308986697328745	-0.0624340467588169	-0.0500397510068442	-0.20984630830362	-0.281733858228407	-0.0619257115793594	-0.302083062084076	-0.258734268400168	-0.0884915458849971	-0.0586491289122399	-0.233550211220971	0.117919406097288	0.170916395509623	-0.191926164218604	-0.0508560457970617	-0.201925461963549
SP_1628_129	0.115705442974196	-0.157309253519836	0.083256088057956	0.0208159806582451	0.0169621304776566	0.114800330504185	0.11713312956191	0.128366541514625	0.150414087256957	-0.0218993505105001	-0.088388911899381	-0.0394185240677452	0.128847267388187	-0.0287408758465872	0.142449755217687	-0.0773764158741486	0.00055970438326014	-0.0746146875135913	0.0644628423532918	0.0593109504398868	0.22052001334862	0.0107922154136144	0.0233024274000453	0.0774198812379918	0.519478028566311	0.513077772119773	0.622492227388662	0.992892034886365	0.0969521424500375	-0.135412922862763	0.0984360147203365	0.00720100046865113	0.0678845782343416	-0.0377460158902316	0.270089163367745	0.190184771918863	-0.0238196325696922	0.100050635782463	0.0453510247387161	0.0571984472856553	-0.126777117156877	-0.0490307599844755	0.0489785521983119	0.0351358623894136	0.253133867751457	0.299746375854577	-0.0841444478553424	0.149034377044538	-0.0312550742784161
SP_0536_130	-0.0462131193359365	-0.0915450110122418	-0.106415261557235	-0.100027271261585	-0.0586829228652359	-0.104304666891872	-0.109309223092982	0.0612523456560883	0.103028685381952	-0.220358187689785	-0.184552487987796	-0.0434881883767932	-0.0299766836845468	-0.109850479147658	0.00312894885821002	-0.204396037721017	-0.0752402193414987	-0.232301419462225	-0.108824784642097	-0.232979257829843	-0.061314099613913	-0.0778805458040193	-0.122507457483708	-0.0460306904048196	0.0697511084424196	-0.011794278765052	0.0253496028753499	0.0221198289194646	-0.0149706855183762	-0.133326595614296	-0.0244610098708762	-0.0493004423216998	-0.0291117482413004	-0.0902793228001517	0.0582146139452959	0.0146808267978606	-0.0726740197843654	-0.130657053765988	-0.0978027479079575	-0.0628953982046507	-0.131058114484754	-0.244110766843924	-0.0909345610539578	-0.115662475210353	-0.297322658235553	-0.224004387447852	-0.185200301030291	-0.306694950226653	-0.0360322145402883
SP_0271_131	-0.173252307925074	-0.36330350966967	-0.0828435544032207	-0.131569739772443	-0.139906718139208	-0.0895076649637918	-0.260165727929389	-0.0831375636790863	-0.0328699919669599	-0.0522354288814579	-0.204741664938215	-0.190669234162815	0.0508016866492174	-0.200721291571446	-0.17353140890947	-0.219798622180376	-0.165100831854632	-0.168354502682369	-0.0949080043069124	-0.270684425715592	0.00935484743542681	-0.187083926315802	-0.161384826050654	-0.0860788510448867	-0.13081921044472	-0.255153321278305	-0.215834081736785	-0.208945467336751	-0.0109631967168511	-0.208205262928692	-0.0746642325521325	-0.141840848464476	-0.123836583543984	-0.140971285895063	-0.0588936890535692	-0.0483434603459454	-0.175644824165957	-0.110780343845342	-0.122226221847175	-0.126039381196843	-0.161386154087019	-0.213795142416453	-0.113557470014628	-0.157199325090856	-0.177257571819554	-0.112072616699816	-0.0872759772830243	-0.155409794114602	-0.10212140499806
SP_0015_132	-0.0406961143683713	-0.272621563236456	-0.0182947065772954	-0.188816728734954	-0.0313015353424486	-0.104304666891872	0.00716028753677911	-0.234373877918795	-0.147216659183373	-0.039666755378402	0.0282997090927477	0.0409348728992835	0.0409482957625933	-0.0320309457807717	-0.10052028180186	-0.0484405273045496	-0.0986611077432507	-0.198942822515793	-0.0250683792382773	-0.0696369067774985	-0.125355461422828	-0.0986059706559654	-0.0950669293931732	-0.192500910181041	-0.253241313340054	-0.180643043648026	-0.131597544568752	-0.239717816131568	-0.187406032192804	0.0319580189361055	-0.0205192176895022	-0.0260135897857836	-0.0623590725675225	-0.258360624258776	-0.0153570407699206	0.0324224091851288	-0.230024190241251	-0.245161683362099	-0.211119271437585	-0.136544488590314	-0.135351852894887	-0.178770013176608	0.0637188596441298	0.0459426173459967	-0.203855284032539	-0.166118591767948	-0.244793139620629	-0.35123861040316	-0.0748297133303204
SP_0332_133	0.241030446350479	0.0488777324083713	0.0930288268051331	-0.064281609976641	-0.0313015353424486	0.179536587731583	0.431097846138854	0.665652338888027	0.692923481645339	0.139169299971305	-0.155181615825471	-0.0904316899870672	0.0638357225961954	-0.0386336806050185	0.0217606547443836	-0.0189504509423255	-0.0442133237208751	0.0980389152413377	0.0561714687218995	0.0503445136170253	0.294279051966113	0.278834741965227	0.0836592570832746	0.0963780389418769	1.03747470541866	0.866974976584714	1.09785263538031	1.26910182946789	0.315360316457515	0.211764531892383	0.353595097394997	0.34261041569718	0.00676528808729771	-0.00956060093622924	0.174067973993067	0.188747108580273	0.0141066270204444	-0.038590435860737	0.129031016210266	-0.0120390282165008	0.0155758062544535	0.109768352276738	0.0563675314276839	-0.0776320677725373	0.218640985302805	0.229175793482019	-0.0923006059263205	-0.0541994888714328	-0.012303142749591
SP_0409_134	0.00536566792099435	-0.179244224023721	0.138566171546898	-0.0175651110696116	0.0355778086450034	-0.00503943950181984	-0.00359276876009673	0.123589401252753	0.177646726728536	0.0975116906232234	-0.0418820517109051	-0.0139071978270753	0.15420554279742	-0.00376322075796587	0.193741070469242	0.0995463116929844	0.10163754274258	0.122985272371569	-0.0272692874315492	0.071771071428353	0.355679596630257	0.0300141953511339	0.036722943162367	0.00502541745621699	0.31386582282339	-0.0334893498643716	0.260104525229517	0.368189043257383	-0.0785538912555754	0.0170076774701347	0.157039685672437	0.177354005868908	-0.0170533314308194	-0.0324191358412573	0.0451140014196696	0.0372233954489491	0.00471812290580509	0.0405645857922661	0.0900773818656901	-0.0562316679236403	-0.0640413618089148	0.13568572665138	0.083743970358988	0.0329647633477865	0.201948935468268	0.171576818977732	-0.094819497951427	-0.0256959718986618	0.120271016338387
SP_1284_135	0.199676483308442	0.124078630708246	0.259568013408064	0.119509740848054	0.173081332394938	0.0627630650724882	0.0960228524254791	0.716505037004154	0.808021889809877	-0.0360957262262058	-0.10878871034102	-0.0564517212271873	-0.0369169017151005	0.0101656178734348	0.283972074223351	0.640050054733093	0.649125338045073	1.15720098770948	1.40037782506405	1.16277427038394	1.48462745384764	0.950419597434133	0.925691630773624	0.877121230752161	0.249572146027232	0.265524353074989	0.635203279138217	0.661259104048577	0.190409645538077	0.109764818389987	0.25460168847775	0.306376443920204	0.431891604989724	0.388808299556784	0.511854952447887	0.739259898524372	0.073686407846731	0.0508959499291635	0.21091821751244	-0.0612265778440317	1.01751101116017	1.04855729931063	0.910085371855887	0.877093852463023	0.18973987777305	0.351954853804035	0.0603944125150875	0.356144134416363	0.242667647698115
SP_0999_136	0.137769178640182	-0.155331604079393	0.0231872537925124	-0.0222875213120144	0.152761348015343	0.0458042379126518	-0.0120120217380677	0.366344828828431	0.193974896632538	-0.121498091318573	-0.163851210584538	-0.135330244341889	-0.0828608589958701	-0.0497058381039626	-0.0594679055084786	-0.0211976399338845	-0.0706013245379786	-0.0409751962061424	0.19102680363696	-0.000924156693484335	0.108393382786767	0.146144068308502	0.0405345571123874	0.0812314951880122	0.166446830208372	-0.00106787217199411	0.136810033363894	0.187826096185621	0.0744972916223414	0.0668562269206969	0.132467643295128	0.113969611381849	0.132717949165796	0.23091063186088	0.225783010537222	0.239621156872303	0.101844677957351	0.0972050825110617	0.0900773818656901	-0.0446436936484282	-0.0296657822078998	0.0744713001634452	0.0981350626646105	0.073667100290951	-0.0326525435633975	0.0468260477849789	-0.151377815615556	-0.102532080569386	-0.0444304630261492
SP_1823_137	0.283432888712262	0.143487376894374	0.119567443774534	0.00813539926173945	0.0281603370825199	0.114800330504185	0.175497292075899	0.3180277610182	0.295828153076851	0.165770721402968	-0.0209678358239493	0.00985226939021189	0.0516197728865571	0.104074520784069	0.0833668726629764	-0.0155862169089485	0.0892538182867479	0.119683909281319	0.255815530134111	0.0806057288031141	0.183002934920458	0.130398263540368	0.187007519381119	0.0831335324323863	0.421165967830163	0.23318363303277	0.476152320963914	0.507261566662658	0.231583285360617	0.102701425867419	0.14480597785837	0.134782622117273	0.117171515959811	0.155121408518026	0.233021836767353	0.134520596803865	0.22284320933726	0.0814534169051324	0.0516032340510542	0.281564910035074	0.132690673656725	0.284045378258758	0.296808589540317	0.257838174187988	-0.0157232828791862	0.140205392310261	-0.0841444478553424	-0.101148200328128	0.308212161059416
SP_1648_138	0.0603072043151052	-0.207652639209476	0.0333740219117598	0.103341902149628	0.129842755782194	0.081903578539384	0.0540051509964456	0.19363689878101	0.116552129481697	0.288326840144954	0.00387623515353042	0.0402941022732097	0.144269060852231	-0.0309334219234376	0.145851002469028	-0.0530314461854324	-0.0362770637971117	0.134480911209399	0.202342116864795	-0.0425250611602568	-0.105035477043231	-0.0240256443617568	0.0175123391965322	0.0543362681249508	0.521035173931606	0.504070281625992	0.422899675425352	0.59035718242612	0.0226583601027226	0.0973810939341551	0.0635821825843976	0.142277158664196	0.101455728298259	0.0734829394936689	0.307599958267238	0.227069840038672	-0.140498261612885	-0.0307878476645449	-0.120467909574815	-0.217870058180992	0.100188033969395	0.0382889638568003	0.201722248863367	0.107073977376297	-0.190875140534624	-0.0992699144600611	0.00970769695104678	-0.173475332461019	-0.00525986574547055
SP_1705_139	0.0628719961744082	-0.0160325666678443	0.019348595099741	-0.0557844333001007	-0.0120567629938808	0.0409220165329067	-0.18616514648561	0.170663562376671	0.14562505367801	0.15799756121439	-0.303174072017827	-0.294347880264484	-0.00850121955101457	-0.090284311120552	0.133340364000281	-0.103329111550615	-0.105762164118396	0.0169576077269049	0.0623944620120618	-0.0102741248760676	0.18795215089219	0.0983815256573202	-0.0137668272913256	0.0735981702855835	0.142367911749965	-0.0269465039975998	0.210005913639151	0.184263884398325	0.0497702057199643	0.0614017968285889	0.0966224443484052	0.0416732177257906	0.421802787366142	0.235333818895066	0.382423135024125	0.211579554133905	-0.166777586411735	-0.0702297530346954	-0.0203466078279604	-0.156004802596131	0.0175110111601668	0.0811556134686597	0.0600478779156326	0.0715532610250342	0.0403940997842973	0.0654232666623091	-0.098606101282412	-0.245792935247447	-0.0516680787451449
SP_1090_140	0.213593263643627	0.0608361967164264	0.143277016682417	0.26711158852118	0.19532841996967	0.278257576825942	0.136851364176415	0.329481913894908	0.250826028494442	0.357834262874922	-0.0231173694337521	0.0345143236244798	0.13812011157208	0.082939440423381	0.27053232419412	0.208085756654071	0.17574087658417	0.0240383337975612	0.259431309071616	0.0858806708437889	0.197799936848538	0.220536101400558	0.222673368530755	0.21040574851267	0.380571635561219	0.192645473157892	0.590215824364906	0.252188446531546	0.316955336012894	0.329890632754489	0.338328340741686	0.371594103366684	0.300407679851487	0.120469861863063	0.370656639924167	0.235449505654646	0.073686407846731	0.0301587031867658	0.223433240925887	0.101080336906476	0.183563003455273	0.260681385193248	0.282702822233587	0.200957152256098	0.246974477277922	0.373354210470426	0.079510682610886	0.0951232600202179	0.121344051003614
SP_1466_141	0.093299029925916	-0.211757037542212	0.0359095147276225	-0.0234705431420501	-0.0274319888807959	0.104307956686542	-0.130105187365015	0.157870535824708	0.197449876331605	0.108039402527135	-0.281569968984135	-0.262375490526205	-0.165058997255498	0.114031047816493	-0.0310267596150506	-0.100950388767885	0.0126325366838351	0.0537496390965408	-0.00540985346780865	-0.0177979752578796	0.0112175914526169	-0.073315051358227	-0.00195752500169277	-0.0439533753722099	0.10132118744329	-0.135368963883586	-0.0138032759942934	0.0497888010634178	-0.108213864775815	0.0522650022564655	0.0746798914677278	0.0214953357881615	-0.0119161329787776	-0.0430926373557092	0.0434680285761093	-0.0298147229428096	0.00471812290580509	0.124013879133178	0.166960471842588	-0.148897916101872	-0.0197092551754761	-0.0735669813299822	0.0378236380614911	0.115306211073396	0.0462101235033838	0.19190142063896	-0.0464772547724994	0.00867869860626236	-0.0625930408114233
SP_1933_142	0.0654322364929723	0.0159103258349109	0.188419172447853	0.0231096139567537	0.106554194546899	0.0458042379126518	0.112714458294905	0.279892632131428	0.445560051790782	0.270413833249558	-0.0353589281295701	-0.0640105122501371	0.22481248816278	0.092035271161155	0.253817350359828	0.231869596337239	0.147152201994949	0.0258030985936273	0.275591098895434	0.0431310233844506	0.20595538559208	0.146144068308502	0.0309865736132231	0.00100676571882374	0.44104267775081	0.373327642609503	0.786446859514454	0.405381952643443	0.0343401651503576	0.102701425867419	0.198213325494978	0.184631171567835	0.101455728298259	0.205586475501013	0.160464672193246	0.291443752512299	0.0218839776121644	0.147585586287192	0.031183692812121	0.0525818192152858	0.116530883832906	0.0632614920882624	0.236289328437707	0.163736885920455	0.0616058591957955	0.168933309230521	0.103879239626519	-0.00678580006010421	0.00174919277389129
SP_1461_143	-0.0545283875479399	-0.129865857308177	-0.0610048018672877	0.0196677951293633	0.0380418485964853	-0.0253773275440761	0.0284289042904291	0.164862609483025	0.254166890753634	0.0991363473724949	0.0310648178278292	-0.00395982419015439	-0.0801700996689849	-0.0276458510950501	-0.0633900512161141	-0.0855835613606608	-0.00385558610473424	-0.0765067468548004	-0.0561908967340585	0.0340631428660849	0.00187972687328042	-0.0687639591270397	-0.0867276284804444	0.013029293968037	0.113758290681512	-0.0313051026024951	0.785306839667784	0.0300795458879417	-0.0250383819285744	0.0375246948106476	-0.0244610098708762	0.00309075540674009	0.0982919221160881	0.120469861863063	0.333423733725192	0.200208499871106	0.0661840766349009	-0.0245760187312811	0.11864653406246	0.109995061714223	-0.107668294209173	0.0105439733738955	0.00764852412237538	0.0523880266111778	-0.038112133961187	0.0272564103189783	-0.0355476946142392	-0.0595651669891204	0.026016161278644
SP_0283_144	0.145049404556341	0.0471612598193509	0.204285577906873	0.0185186950758709	0.156167949458592	0.171741226977627	0.237692053683244	0.15201780957927	0.279526340747751	0.303908381343817	0.21070239910051	0.182973897268703	0.236371448671319	0.18470384069375	0.225164134823045	0.195561447259877	0.194168828496435	0.142636359952942	0.270224589145618	0.135901408848069	0.236532331337251	-0.0174329670513274	0.169708810437045	-0.140526635067264	-0.00447347657930663	0.119824688733026	0.248569494863039	-0.0684642437869201	0.0108811923263694	0.104470518720474	0.132467643295128	0.121572764899662	0.148098638989133	0.117278057373353	0.215587243431333	0.144937212749204	0.0571294755267111	0.00305090073103464	0.064026949499139	-0.0763159139669725	0.092864693163536	-0.0201277223685228	0.083743970358988	0.113252552305422	-0.132772185971056	0.115706208551948	0.0501705466035709	-0.217778559077852	0.212776487821774
SP_0149_145	0.211283102956427	0.241308362926977	-0.0354934756266179	0.180374266542298	0.174201872288855	0.247861860295775	-0.110600225452858	0.198187991012198	0.215843050289488	1.33664290993053	1.11392978061844	1.30748843902107	1.65769130020181	1.92902004277854	2.21440573268678	2.35718423094398	2.49395496552134	0.567803763515991	0.926855969984745	0.730438731243346	0.716945839468119	0.0718343710457603	0.0481277064346166	0.00903290625774211	0.301234265849725	0.171941079393358	0.487412436980081	0.810825753576305	0.261710262641191	0.151433997691061	0.31979238930426	0.260626555095469	0.685891409571937	0.401983688304517	0.767530175506661	0.833351062083299	-0.0529333007347645	-0.157592632737037	-0.134594779277593	-0.21230338230645	-0.0457405450659714	-0.200223122842925	0.124737445914448	-0.0870460981804086	0.663273993001921	0.572514858122616	0.486145740894033	0.473170471539408	0.804101121582132
SP_1070_146	0.018638025014031	-0.234542357458514	-0.20625052913703	-0.263725698339009	-0.266450728804653	-0.225539801497058	-0.165892751459349	-0.0639379166549947	-0.13259956311119	-0.0952495042688817	-0.530945621520035	-0.343675592628053	0.106975997868922	-0.233170817888624	0.161618318327346	-0.0599453334156088	-0.141801383015977	-0.164324625646218	0.0623944620120618	-0.0386931995692308	0.286609203806393	0.118475096164548	0.0252273043245381	-0.0233430956969247	0.91135024379922	0.7650953625655	1.12784359654103	1.54594203482672	0.0536020673109903	-0.0901965568071326	0.085692884190145	-0.00516503273546043	-0.036047795451676	-0.0538456936525851	0.0695808688952404	0.10738446686635	0.232259434173393	0.177529388460181	0.208122296015489	0.319208211712111	-0.0701935887905094	-0.0272993777707775	-0.0290239598029611	-0.0870460981804086	-0.207695305040358	-0.155311836811364	-0.355209182529657	-0.401453483515695	-0.189897365086502
SP_2188_147	0.0679879413967281	0.307330331958754	1.67514777732057	1.64539990165282	1.57799461440007	1.67516085799226	-0.560056662994423	-0.217607027339389	-0.15163082389437	0.119291677157355	-0.331307956436099	-0.337833024454222	-0.0196285577339346	-0.225617423456988	0.191548524392392	-0.043864171236013	-0.0396729736606236	1.03196283060195	1.44074685618987	1.01667555163469	1.0333849167985	-0.0962883877625664	-0.27759196761512	-0.0439533753722099	1.67583690072933	1.68698812151326	1.65842749895093	1.60441930158244	0.89392504598052	0.981829844696838	0.801661397061311	0.862703076680472	2.00296371792744	2.05608588925913	1.95474371887035	2.04717442842371	0.15090103547427	0.0390826184910367	0.000810043768602497	-0.0847675786821558	0.226023249994029	-0.0834995165412433	0.252463209055904	0.199021947350385	-0.543921017017139	-0.660921211747324	-0.435940454642514	-0.583673192713352	-0.474384880586612
SP_1784_148	0.18326872678683	0.038548129514643	-0.0746152333859413	0.0219632531170255	-0.069252164575424	-0.0775129026889889	-0.245909732078673	0.0220015295735951	0.00728181217384005	-0.0201345857144339	-0.273871014829295	-0.22415100152176	0.179125783624757	-0.0320309457807717	-0.045177247958085	-0.106904565774443	-0.0306349172203344	-0.136426338395685	0.0331213844337288	-0.129508362754898	-0.0245924844879113	-0.00651168067398089	-0.0640400337725495	0.11322995717852	-0.00671542736597708	-0.0599615612255633	-0.179764827029263	0.180692855246129	0.0478504515565987	-0.122939977382599	0.0635821825843976	0.061572775163496	-0.0482667012643372	-0.120103538182548	0.0840642647884735	0.0750667465936221	0.673537534420268	0.677888702070238	0.686133712470431	0.62412380417412	-0.00785142096125924	-0.0465999337297127	0.0415515342982431	0.0220599870089124	0.731439026579645	0.765097426260159	0.462355177559282	0.63761445587579	-0.0432277159444912
SP_1749_149	-0.0600986455908874	-0.22206941197835	0.175829131857645	0.239761100376224	0.205228767909478	0.125216946449523	0.0813989178286967	0.218492087467286	0.395003558167687	0.216049237639538	-0.0252701105059874	0.0306482336622445	0.131171071983315	0.00909893017908203	0.0377157603902596	0.0713494198623312	0.062052090728109	-0.0576968970800422	0.0870214333831552	-0.117333648808795	0.0588235236997274	0.0943290088328474	0.0233024274000453	0.0446080111630707	0.0309318595518917	-0.105190815218561	-0.0954485410957879	-0.0898696073901917	0.0932338542039268	0.0113611143289933	0.0542684314447666	0.0476719583472338	-0.00509486712276441	-0.0737702356347132	0.0614712632759993	0.0515312321328327	0.126581356278857	0.0785709083720114	0.040644022061187	0.118855038634452	-0.059954404285671	-0.0661622001082307	0.0600478779156326	0.0329647633477865	0.169751118167607	0.0886873604762553	0.0839720546729801	-0.0408719572244411	-0.0372289753230479
SP_0002_150	-0.0324599642686074	-0.22206941197835	0.161968064071996	0.0637834288116537	0.14592391796179	0.0854643249974316	-0.071106769260485	0.038591748244917	0.0843809241537059	0.229462821217371	0.0324453873503003	0.0587618698711587	0.0943276315631518	-0.0331293052102151	-0.0503574870637653	0.0776631937945336	0.0964905696027731	0.0537496390965408	0.3571602259169	0.174375556662705	0.174716323735495	0.163655079468668	0.107475716084252	-0.0192561381736809	-0.00671542736597708	-0.144782994291457	-0.129445873713705	-0.076988316093459	0.00297599424102302	-0.0942490736316053	0.0297674695921533	0.112062545617189	0.0823679741275747	0.0833307254500166	0.296586965544821	0.254814830521576	-0.0110664441891224	7.23917830924847e-06	-0.0269192617514467	0.0571984472856553	0.132690673656725	-0.0686262400597126	0.133497005556089	0.13770559602996	-0.0636350164463195	-0.119324380289006	0.0513101162053875	-0.230582514535138	0.248572274115908
SP_1240_151	0.157102064805365	-0.0268393216244274	0.117174914136836	0.00117145151197562	0.0828835234233605	0.028643686754469	0.056307936865867	0.333624616069219	0.300144371826246	-0.0113429982345572	-0.106507769089781	-0.0414519212202737	0.0425952080885743	0.0218474229210717	0.0266887382412371	0.0543763412586173	-0.151565853731521	0.207827060779451	0.0890548305356837	0.130806541725304	0.257086142580052	0.142223698937158	0.111105139484945	0.129887301132127	0.257066682574155	0.0431319317385412	0.0464392082572047	0.198460260114031	0.0969521424500375	0.0375246948106476	0.123589491948675	0.125359368230647	0.219725925500525	0.274543847899279	0.337459246960348	0.447459908463973	0.148061083689308	0.0698886652722113	0.212314148962314	0.033966141047939	0.00975456752573223	0.146348709714253	0.108834951321819	0.248512381915896	0.115462708967437	0.123918915972453	-0.111300376240221	0.0933112082338834	0.0294497885421769
SP_0848_152	0.118173698564945	-0.270479476664914	-0.170736242524091	-0.225104404311701	-0.115055854188549	-0.149628657401363	-0.163211161391965	0.0322334521845509	-0.0602724309782996	-0.261463391019458	-0.351873526830568	-0.306522594210586	-0.202608735571896	-0.0408413245566699	0.13676312964107	0.0597019103952885	-0.0238933393412797	-0.00449550193941128	-0.134692870412776	-0.0637841805320605	0.0260335885820577	0.110471219652728	-0.0276676441075878	-0.208698137708842	0.260799401450486	0.131569896406125	0.527509082200138	0.45352640060532	-0.00696680900655622	0.046755020864186	0.0709901323186664	0.117776196811583	-0.105481437213172	-0.112589484525241	-0.017073513358941	0.0340245137816293	-0.157964516605425	-0.155894345265011	-0.0602393349514738	-0.124295942868793	-0.126777117156877	0.0105439733738955	-0.005754180480114	0.0242475462466771	-0.103144048942772	-0.0537898916650708	-0.432750414556946	-0.296364399045842	-0.168758598028351
SP_1872_153	2.52300231288375	2.33009522309085	1.3387118981278	1.157588946626	1.33664011566914	1.33170626451968	1.27178094426252	2.59363947668764	2.79106338263226	1.99215869047699	1.89178186314512	1.8787168287084	2.01894734078989	2.58478361731223	3.11581462871422	3.10264555035187	3.04972185541905	3.09004845441978	3.3571602259169	3.29429008382713	3.40255959113575	2.87328869166368	2.75147725823842	2.58898430419541	1.85072388484772	1.79186458224224	1.99707011939572	1.9729005596989	1.58330704623053	1.60821832585647	1.81495821967477	1.8018941641923	2.03847414781464	2.19843042225001	2.21595262143528	2.26371826990303	2.37268536616277	2.36722477197718	2.53675152177823	2.41403827828928	2.17057736186079	2.38473937787823	2.0814823379145	2.13871553309668	1.21892709240159	1.37994121664088	1.10826600101746	1.21495865583051	1.62768813591714
SP_0200_154	0.324624576032372	0.122449387123588	0.225543198467392	0.187549318835002	0.135606626976276	0.156022993230698	0.108282211979644	0.687666196977663	0.753195197041821	0.325582424202187	0.0199724418701361	0.0931505954160787	0.271205393647231	0.253877926305609	0.538060572293611	0.309027628132077	0.338925824132598	0.538434911359227	0.696864399970455	0.523123964504066	0.560370016233245	0.599333718319789	0.536526656661785	0.45769196235616	0.279319489421283	0.171941079393358	0.189468982636456	0.294105835597788	0.233273613662817	0.148007167004122	0.273988699691134	0.26578211165126	0.206563892628729	0.219048735307576	0.288271697332817	0.204483154971433	0.30290412891932	0.287712306210603	0.328864241452806	0.311500116576848	0.0116975914435251	0.21886120949862	0.26527301610721	0.191255064306695	-0.0204434858681797	0.0618654472491205	0.021966154623243	-0.164053025403922	0.316668229141891
SP_2017_155	0.0448219568176853	-0.191350826880374	-0.0869753807335467	-0.0789656557337537	0.00189468238871449	-0.165058697970968	-0.228986429042203	0.228537973604368	0.109191424530444	0.00174473930619357	-0.176555266618038	-0.0904316899870672	-0.0360475464366772	-0.115656100828863	0.110312021265212	-0.0645730680681229	0.0267713875269919	-0.134454096064079	0.119216801045935	-0.0272583045069457	0.0425217113706271	0.175212110891069	0.001957525001691	-0.0294953226785193	-0.0338941597113749	-0.224885881609509	-0.127297407135128	-0.174235813049103	-0.0660267933794128	-0.0621432693314272	0.00677582696592438	-0.0838576643580673	0.0695010434352596	-0.0792523006511292	0.0679625904968582	-0.0705523483325567	0.0646789173529498	0.00911902761986561	-0.0434831066258958	0.0229950232269349	-0.205848688148075	-0.0441731963351728	0.00955307230773528	-0.00445276600663114	-0.248249403390993	-0.119324380289006	-0.246892623436533	-0.245028593486053	-0.136337120335973
SP_0250_156	0.213593263643627	-0.0250325649187957	0.161968064071996	-0.187490112511924	-0.00569846693351472	0.159405632625349	0.0296013505482851	0.0423933184047733	0.0993183660435779	0.367303462632327	0.053676981675487	0.0850960176846201	0.276113716868291	0.296469803030076	0.367919840751323	0.278292360836671	0.320502590583702	-0.112935533809527	0.280937720360912	-0.0676833586917436	0.0979137117126427	0.159782070321462	0.272142044795055	0.0348137098601331	0.0547786015062588	-0.0778834692228259	0.269918815056473	-0.0684642437869201	0.00890894999476366	0.14285161044833	0.118236257454468	0.0812015819124294	0.104612611485441	-0.0288787781360096	0.25024825087795	0.368388337472773	0.0885750336991116	0.0271717558653677	0.0469166190767183	0.00717584016040362	0.219313028404475	0.0105439733738955	0.16630656530619	0.244765119962688	-0.0456529662635798	0.0417778720337427	0.130541155134347	-0.275922601431835	0.178133840724382
SP_1272_157	0.180909453912909	-0.0304596373031227	-0.0222454941879313	-0.0389387618621786	-0.0429728397765743	0.0603525464818073	-0.104156735327379	0.15084440972533	0.0730754632803237	0.0537778087406604	-0.239308744512554	-0.266333504094888	-0.0535349731655188	-0.0857188166747598	0.102164468117103	-0.0111127403296418	-0.0340175566149856	0.0640915833180014	0.15653842725167	0.177673146763279	0.348330140894712	0.148100265273827	0.036722943162367	0.0465589175332326	0.12199052437861	-0.123687158835949	0.0234169903413495	0.0692324247575851	0.108049851333368	0.0830968679279067	0.0820312196841737	0.179176741475727	0.0318562690501274	0.239743486233076	0.203846018578631	0.0982244675808754	0.00785441770810635	0.150333577672102	0.21091821751244	-0.0217432915383498	0.109290241076648	0.192351579480144	0.131749343269821	0.105008558210514	0.048143599389233	0.215790852825199	-0.0211025672686436	0.00995995538753469	-0.00760380621377088
SP_1684_158	0.0781657264007602	-0.129865857308177	0.0434893660038185	-0.0497455168187617	0.0660798970423482	0.0890163047339509	-0.299375756933602	0.166024667573151	0.152802655751058	0.0579607488727412	-0.174961128289111	-0.226462395940162	-0.0317086107123394	-0.090284311120552	0.111472210343331	-0.123708192155455	-0.00385558610473424	0.150745965572183	0.0520078437803644	0.16277427038394	0.242887826377075	0.0656381050818542	0.0594430196624511	0.13172630079591	0.194040199452227	-0.0400620037878578	0.0802980122732393	0.140816835747337	1.80408915810627	1.6716437059981	1.67855725237199	1.57841689846322	0.0532543059625024	0.0734829394936689	0.120430010390994	0.128534301738133	-0.0893335009863865	-0.00916246356153927	0.0184726410625675	-0.199397398109513	0.0762499793126405	0.124943346110982	0.0303388220984697	0.084190086702959	0.063518825276148	0.217710606988565	-0.195300890999262	-0.0887526535555914	-0.0736013649880096
SP_1328_159	0.0756280035988599	-0.116337472463529	0.0905918413593003	-0.0851283948822452	-0.0158852350527621	-0.0590503741519282	-0.228986429042203	0.109162330617474	0.100556199702432	0.136007227382951	-0.274724428069732	-0.204272535962636	-0.0334426193836954	0.0604607343277159	0.119567514378549	-0.0484405273045496	-0.0544816591747015	0.034594686073504	-0.00107743267177618	-0.0291578374224279	0.0802766333660436	-0.0350808328707526	-0.0256735939754993	0.00301749083997116	0.0761206333181477	-0.00964260791000449	0.812421718447764	0.0807740466402755	0.0838959896245903	0.156559029868928	0.158778920410974	0.136659909357943	-0.0570582887442139	0.026616334455694	0.0647205778047049	0.0562691511394959	0.0015749952118238	0.0640713386768965	0.156846394078391	-0.117343182227026	-0.059954404285671	0.0744713001634452	0.0265818016395762	0.0820916208189608	-0.00766726357927361	0.208729817395197	-0.0692070059654704	-0.0495208351132437	-0.0553005482450661
7622_5#77_CLS00188_160	0.018638025014031	-0.127925446738741	-0.00129855574301985	-0.0365482144371843	-0.00951008088353511	-0.0356548067399043	-0.106730678991205	0.0958095676924575	0.0730754632803237	0.0453753677449633	-0.156754035644225	-0.186913191841048	-0.0291114992263015	-0.0485947906552209	0.0205259990927456	0.12313872221595	-0.102207266941768	-0.0670711668451887	0.0288906041557109	-0.0502194529502571	-0.111101477742585	-0.162630882591262	-0.0971593083544136	0.0308772953009626	0.0111233784717104	-0.0444604676853757	0.318013103257517	0.0201230188555179	-0.00896361907050292	0.0795036032038983	0.0838632136330624	0.0255535523625152	0.0101360724265369	-0.0253470871657555	0.115738315066272	0.00327606352561283	0.029619626391769	0.0640713386768965	0.0168758561282374	-0.0679134729712754	-0.055878991855554	0.0451426348978625	-0.0192825653247617	-0.0405784730165895	0.0201797368675418	0.0970548757114198	-0.135083368165153	-0.0395459506596865	0.0145113551675848
7622_5#77_CLS00484_161	0.18562414778496	0.0488777324083713	0.209910127100752	0.10225757662629	0.272691735688218	0.202673086529519	0.0631943224511069	0.288454645634852	0.371610739738466	0.258831673374138	0.00457981724057355	0.0606589050437556	0.212428763706948	0.131781449953911	0.306434871179126	0.0458143277551937	0.199939616354383	-0.0262724443346638	0.119216801045935	0.174375556662705	0.178036682027107	0.126434813133026	0.103837139020905	0.107634494285	0.513232585735414	0.284937056311438	0.688619528425901	0.643209064691854	0.200813741403742	0.215043385669393	0.251345039147047	0.186444741939766	0.172371683332168	0.106050801950099	0.193493472580716	0.191621004034383	0.073686407846731	0.182907568186748	0.0531620619076154	0.208740542151647	0.123735368422244	0.124943346110982	0.0891574665453536	0.13365876296726	0.141655485312377	0.23803059136816	0.146091633207064	0.121441809865836	0.0611089438702432
7622_5#77_CLS00635_162	0.0958058855364907	-0.17322880860595	0.102735810714739	0.00581781636834044	0.0709009375884602	0.0925595608110896	0.0389467762044298	0.0116965211818556	0.212412144889214	0.132044865537924	0.0324453873503003	0.0530557515259424	0.0791622328434833	-0.0597439577414498	0.127617647092016	0.0766128151235339	0.011539171689563	-0.0860044443623895	-0.0472300291624368	-0.059895512299299	-0.0207808705378909	-0.0439863860926444	0.0405345571123874	-0.116316081475388	-0.13081921044472	0.0431319317385412	0.0368912247580404	-0.19728254981117	-0.0109631967168511	0.0151279442519119	-0.014626649766301	0.0275783878400055	-0.0659037796109363	-0.0324191358412573	0.103152018959157	0.0356248412234716	-0.0142441878547075	0.0435239612728111	-0.0138037619611886	-0.0217432915383498	0.0799587089665987	-0.0153663482747977	-0.005754180480114	0.0176748923231909	0.0306483182452766	0.146937532575183	0.00559828815579166	-0.199153267590004	-0.0134803725504398
SP_1343_163	0.18326872678683	0.303021632765409	0.414713408308359	0.479934548401205	0.603173177396071	0.587894931372801	0.284604984620108	0.538626900531597	0.495346108160712	0.604832872320117	0.25158149347445	0.257641969867089	0.687997783108262	0.369770726341377	0.581408426437676	0.516134262535228	0.500399502308593	0.212483423210672	0.406913261113999	0.18588429608252	0.467090972822122	0.370492686610275	0.341759258650956	0.40696116023523	0.15646274163575	0.23318363303277	0.201484358793298	0.584963923655902	0.472461277542243	0.176879014248524	0.35662915748463	0.48351077634835	0.428116561298344	0.167518434667494	0.318529518425498	0.39356690046877	0.339461922623242	0.310003316819977	0.410181973193383	0.238854814745082	0.215946177306076	0.208722762709037	0.386013539475883	0.127567149240377	0.544112804191139	0.644213292760863	0.455485188192238	0.472241199339233	0.342663437674835
SP_1527_164	4.0644726787317	3.86588037385205	2.76538255145968	2.66975910728122	2.89296340446063	3.01859002209055	4.1970500691859	4.43850232034591	4.47681750899092	3.03925285088282	2.91778725843982	2.91009448898936	3.08626591569345	3.91285601770417	4.11219685501218	4.20292061340257	4.27441405920755	5.31918761450266	5.60584241469179	5.42607731918216	5.4440046234324	4.68039019069621	4.51836222663004	4.37829898917532	4.42043609643916	4.40159367577146	4.48600971927999	4.37367309291611	4.28145098169079	4.28905420186007	4.29331657926201	4.32295932811581	4.27882341176929	4.11137459125806	4.24139157040739	4.31905717407782	3.91171337159484	4.06005827617027	4.38765496911318	4.29433075772975	2.34175793061459	2.35562978924851	2.168439152599	2.21059442951513	1.61495875340013	1.61294846607004	1.53828206377229	1.86562059864065	4.07647429014516
SP_1891_165	3.59808520805821	3.28456472805785	1.73644666289008	1.58768440379653	1.73468899083926	1.90848347645094	3.13426503468469	3.64381877506499	3.80071035817363	2.0631724265326	1.96500260427199	2.0533733508758	2.24211638425037	2.64319035936873	3.15136098386131	3.2296269118376	3.26136515759729	3.99280028913221	4.53073655521725	4.21355812869878	4.32698948169908	2.67658349366573	2.52772764485372	2.41792940186708	1.86428199014244	1.95002252734706	2.01808891799376	2.099334456547	2.86232304859469	2.91460106829795	3.00000032622911	2.89744148996425	2.1226318443413	2.00864126012499	2.16690444019049	2.20626052989242	2.66188784189128	2.77389665245359	3.10048034103453	3.09902959734171	1.15747377458661	0.966696888883744	1.00764852412238	0.997775334885485	0.500061164369223	0.680394155930834	0.515342647409646	0.741536607702933	2.42296433321287
7622_5#77_CLS01510_166	0.399586633713595	0.405718276697435	1.16544583604351	1.19265259632073	1.17252073590804	1.1911512166343	0.509660628065962	0.835942440937346	0.819343122697315	0.841612129251461	0.586020971227207	0.590881932489442	0.842051391907692	0.680352098064132	0.600539283842169	0.597476819320173	0.637123401591628	0.80825267888841	1.37310176978592	0.993473137077141	1.09264519079646	0.481710165208826	0.397808004360487	0.541700899536686	1.52647198536523	1.71912950861332	1.92332866593484	2.08173169356617	0.890715489504629	0.773007941000678	0.81495821967477	0.782241048572192	0.323622393427238	0.398043690295689	0.391508963782602	0.439019545663319	0.984164311663005	0.788743656651674	0.67098451789016	0.873088108924195	0.741265731599832	0.618664195082305	0.762041843839366	0.687212558969106	0.64550450392826	0.598777935146051	0.556856060007334	0.678877979138068	2.01162076105113
7622_5#77_CLS01240_167	0.103300422083414	-0.124052437591535	0.243204567199175	0.141844573843796	0.26534976034705	0.232955653465561	0.0307728447587294	0.172977428214917	0.207824875393561	0.227978566929162	-0.0238345929339268	0.131559704233277	0.237090817941217	0.203476975345934	0.104497039426992	0.240336692938261	0.249936667424212	0.209380852034531	0.392166675744813	0.294669790380416	0.291216004019553	0.0963566901798298	0.036722943162367	0.0678465545311919	0.421165967830163	0.242240128817789	0.437487211648399	0.536892530833407	0.223101808605525	0.0686697972926282	0.17605691184281	0.136659909357943	0.0903519183602715	0.0283166234455337	0.12199052437861	0.162621132311831	0.152318917692465	0.190937431444574	0.203918227841259	-0.0397057708327608	0.0462318344084753	-0.058795230700019	0.247630055319961	0.13365876296726	0.169751118167607	0.339666563791827	0.03815040333102	0.133835666354162	0.0822029755048685
7622_5#77_CLST2327713_168	0.345841061942068	0.120818301544659	0.47947891180908	0.310948495928509	0.388249426963474	0.364804983048492	0.40513490147506	0.48841732373997	0.496286894004868	0.465670124648492	0.552733847629462	0.570167763622234	0.475219285668825	0.539695727783689	0.537197458273916	0.599672145699992	0.661028252298028	0.185896420709948	0.282715533328815	0.216667278379143	0.315540205777042	0.410156904183792	0.372325974946806	0.341725944307834	0.351110172489294	0.141285051239336	0.143943274303385	0.303987347111752	0.217988885211874	0.166754796974816	0.296282444160909	0.243307078895443	0.327680610001591	0.267362673087703	0.311708252569483	0.360748275270641	0.464577819793872	0.353577955871881	0.348040798152061	0.568079500273342	0.23935078164102	0.310833588973066	0.371276996218985	0.317921224430838	0.435053060323632	0.517470716408617	0.408236858710159	0.329196095532449	0.532084614742946
7622_5#77_CLS00703_169	1.05902309649478	1.05742959527318	1.29121791904427	1.06934295415355	1.32911430287614	1.29373175135624	0.49784902374237	1.01040320416034	0.873930121340992	0.233906443952844	0.0584282752130161	0.169558807303511	0.402694213433435	0.335289051920604	0.654864649956886	0.491124838147838	0.564428173469791	1.31779277146459	1.12418305393929	1.29618761802267	1.50922133047196	0.73436542526262	0.615310289714296	0.606612843340526	1.67863011562101	1.62116837479402	2.05922956164432	2.43565997981181	1.45735438515204	1.52083341546589	1.59880250625692	1.53067372777585	1.88215449215764	1.95646091515786	2.05086016280614	2.18298208576051	4.2612130277265	3.99332675804366	4.1532169706777	3.92673562841181	0.926720431335747	0.923956288377804	1.00669530635338	0.955987899719878	1.04201201521784	0.995158303672579	0.718734777118517	0.734965714710901	0.315731109887837
7622_5#77_CLS00861_170	0.316049840294362	0.0944669745977063	0.716038231674252	0.580694212265003	0.590638823652299	0.527221881576017	0.348948804784984	0.534133919507216	0.446533858807769	0.643758384228441	0.286135208252222	0.442617713901722	0.663589708510894	0.422801959803175	0.751054295627808	0.593810502122402	0.425208798446395	0.331413347554893	0.215432116305239	0.296187618022669	0.417385557609212	0.431194893954578	0.499620081219803	0.359098508305955	0.538053757821451	0.361739668334291	0.46480362888725	0.659977278072747	0.296081253962631	0.255412416795213	0.434791180242978	0.438563370294375	0.406536030712831	0.244139716270407	0.390214486314967	0.409700432499747	0.301626842389771	0.419987432850734	0.306818135425548	0.241561560456306	0.332460186032502	0.400859043241509	0.359378412972417	0.619375026399057	0.693235855246328	0.574513743154386	0.541934972002672	0.508952977695756	0.448197851847194
7622_5#77_CLS01451_171	0.41372091791723	0.109348774597962	0.1792736898988	0.0836982471306236	0.0900255926673807	0.136703432611922	0.182893035321728	0.475352725680878	0.399033435203838	0.244221978489785	-0.104989142590727	0.100545887342225	0.19105511291438	0.217398232038878	0.246443208502818	0.114976352262589	0.158062976205398	0.200032903297652	0.360531010256139	0.285529136523946	0.436919444590433	0.199939196793446	0.255840232465955	0.148172654159877	0.802881445478297	0.54855566747449	0.64151705307042	0.687917667984172	0.300925226193945	0.210122306284337	0.327544665028446	0.241563640567392	0.241399268119563	0.275975803392411	0.431072297731841	0.40723006367544	0.112081786583742	0.202899043374213	0.289729064970986	0.153760653582653	0.0725316910665299	0.268511499615672	0.223218389280047	0.153780358888032	0.330371570456338	0.446665716097463	0.0323911340423351	0.199319532052924	1.20975302522538
7622_5#77_CLS00347_172	0.431692438013773	0.244307729996686	0.574972984714091	0.466514032638884	0.531535303307415	0.521099492705329	0.643569553676612	0.996099666130837	0.950751080464112	0.818622435482304	0.353407222307153	0.357728816315209	0.732041095160211	0.50227934017092	0.694113399154366	0.539193278315828	0.504291317565592	0.392873349246425	0.67401733125684	0.432173314130351	0.703183938223635	1.17137004459667	1.40003495881485	1.00803207719167	1.21919849698371	1.25303340889179	1.54512793483637	1.76207546569148	0.628323566442928	0.621869735628996	0.769012203317496	0.800118539302449	0.610170393761917	0.695300661074354	0.653464719068289	0.838861043475578	0.484977618235511	0.478015472961468	0.396738720099743	0.37820439766039	0.856022142089515	0.743301411787716	0.888513880005066	0.952546080892487	0.448291136590417	0.476368516056622	0.577173238828999	0.460574509196924	0.522369459909733
7622_5#77_CLS00119_173	0.311743284735639	0.133815642073532	0.248679697265327	0.239761100376224	0.345122179076533	0.338188057185999	0.248809198325974	0.490274074370634	0.499105576192706	0.363252842168242	0.295939689598855	0.235420582678673	0.272609476522915	0.261960272603467	0.321552316953026	0.262675643118413	0.324029964079028	0.124633125253052	0.226558354285618	0.115413087601929	0.30646662215158	0.239008761472038	0.260750146589761	0.229422974683043	0.439396704907249	0.279668535395258	0.599326242809619	0.542468170781573	0.20254048612321	0.210122306284337	0.257851003006456	0.202665094398096	0.353120903341345	0.514228879638152	0.468353313811299	0.447459908463973	0.356784369645279	0.248495909814324	0.285756519897719	0.408629292420667	0.234367374126764	0.329667995384556	0.276389048301384	0.274474175779851	0.133179703245032	0.372780003481397	0.166217661341163	0.135010499514271	0.311036361062561
7622_5#77_CLS01614_174	0.0654322364929723	-0.0542157605557314	0.0918108486484606	0.0726684148058716	0.0648721154390426	0.104307956686542	0.102722686637744	0.162535681493271	0.0680222355540394	0.192651630242075	0.132394974271115	0.140555961034805	0.0807661185460731	0.110056678799195	0.291157336522364	0.152346111508159	0.329304906119702	-0.158300838018448	0.109232712473313	0.0788431201038549	0.0204954050406272	0.0594151117916919	0.0462331624448407	0.118803802003113	-0.138173661583872	-0.135368963883586	-0.108103841901816	-0.102866947919065	0.000992907961920864	0.0650403738919358	0.127147311361863	0.00514734170067754	0.0401238850337275	0.130003123694546	0.142125081490311	0.172837528354966	0.14379064631108	0.122615241078034	0.0390716022424336	0.0587340461968804	-0.00588455625185702	0.133543640079838	0.0963440071386223	0.193200708621664	0.133786770386701	0.206153575566164	0.0884196729650863	-0.0250397539929246	0.1084146586486
7622_5#77_CLS00146_175	0.157102064805365	0.059133901485426	0.266061775493563	0.276755307858426	0.236675451618224	0.213561402672255	-0.0375686544838096	0.299086197364741	0.259717859667569	0.455559211317238	-0.00671888008566945	0.0900580003606972	0.170113604141354	0.202544097821747	0.425026044137576	0.172150060649823	0.334560631571197	0.366654353338433	0.406913261113999	0.368670371824193	0.384708645241789	0.157841659752027	0.178384092385958	0.160835889425631	1.82763028488687	1.57388580219516	1.67637246811462	1.86356129214844	0.137233046970303	0.0722901129713236	0.186325247296637	0.193676311170842	0.149627727675878	0.198052802815607	0.257365655747101	0.246547214537976	0.216079507117959	0.386582222924188	0.342951921479262	0.200417278445107	0.865722780332373	1.16744111817381	0.879169295073194	0.924711872695763	0.377779789411857	0.397831375536766	0.221424958432353	0.28595628617628	0.196577636477645
7622_5#77_CLS00258_176	0.166672216256135	-0.127925446738741	0.152652809491551	0.00697707319318042	0.0852681438685661	0.0212262151919855	-0.0180559980720592	0.067484299367603	0.0680222355540394	0.149398432288192	-0.0660557253524878	-0.0421303576498406	0.0218724294925039	0.0376262354108796	0.197023654458544	0.0533088643021191	0.095458967813455	0.0468135918861652	0.0225210792799828	0.0340631428660849	0.183002934920458	-0.0710377106471611	-0.0722488470480815	-0.0585577882809822	0.0504720459475365	-0.123687158835949	-0.00983982558695118	-0.118180003413569	0.0650369623732754	0.00569236424230013	0.000970205284717807	0.057614761594813	0.045061807849395	0.0619082467068957	0.13904568855834	0.0259961400256952	-0.0142441878547075	0.184248986266548	0.164077963309467	-0.0645661511891635	0.0725316910665299	0.175792487606735	0.00191974740530654	0.0459426173459967	0.212906895715765	0.272300493452907	-0.0301138085636126	0.106547035390577	0.164665135696842
7622_5#77_CLS00856_177	0.372964110303831	0.106054948872918	0.457896729854042	0.376098737416665	0.457074458646817	0.536790590424795	0.409644736472538	0.511456699366127	0.607562013723387	0.662010088784664	0.311944394601827	0.235980309180706	0.526139696195875	0.397753138867259	0.407185787009579	0.392433586652574	0.393664151916081	0.139379710622238	0.456583404240583	0.189155714810571	0.330537170767858	0.305371879635057	0.352531431669831	0.275065640238754	1.07929488111329	1.10103031544674	1.47968055710952	1.4438762305716	0.339102405331362	0.314688226110819	0.362678202157435	0.366803744651497	0.308643829951251	0.311320418757555	0.442358105278355	0.502886967797762	0.486102526706452	0.443703501824542	0.386882524354728	0.474538732433921	0.268895057255035	0.234935972356691	0.293685871782417	0.375601755067256	0.454135959065068	0.487019690614531	0.366272793510426	0.344511473341647	0.417077998472886
7622_5#77_CLS01559_178	0.0730858090364066	-0.0542157605557314	0.166603232849182	0.0196677951293633	0.0947674047944496	0.0530967304790089	-0.0926304819463528	0.172977428214917	0.185833911478305	0.250083622067375	-0.0853911029435572	0.063815097597443	0.086365718193635	0.00375362935920087	0.0205259990927456	-0.00999653521331112	-0.0385401153056808	-0.0483831459404112	-0.0338922296252839	-0.0425250611602568	0.0926451907964623	-0.165057619985802	0.102014403414087	0.0406982661119901	0.00890555322189179	-0.0891987824506586	2.14229293256096e-05	-0.129218274866018	-0.0453870273203769	0.144572177188802	0.0183174488486149	-0.0600109224037002	0.063024287143806	-0.00433659387321761	0.0840642647884735	0.0750667465936221	-0.0383030284629253	-0.0307878476645449	-0.0434831066258958	0.087604104650012	-0.0497873781286717	-0.00117579083969765	0.0489785521983119	0.0566690239390546	-0.00766726357927361	0.0991391934939827	-0.000883097239857022	-0.174202680619045	0.0655754955521353
7622_5#77_CLS00710_179	0.113232957294676	0.0523045630953103	0.32530097886824	0.175227293402491	0.260082521780296	0.20594821856238	0.27968614234787	0.411137165409681	0.590042732976087	0.46125531670666	0.0241420836190915	0.109126087047697	0.13734964691244	0.0186708454008926	0.221945029640171	0.0274495603466267	0.222794669234871	0.0328406493335613	0.200462383646572	-0.101258885950724	0.089122124232766	0.0677064854230842	0.111105139484945	0.0944933945969346	1.05154989063039	0.752473278196394	1.19634716034126	1.31298632465881	0.30253627609993	0.249028800004359	0.179487817243082	0.301364180485216	0.365016761274564	0.308524497260604	0.281305507839996	0.292782680720597	0.258829154577297	0.190937431444574	0.0717377911627555	0.211504326600126	0.408169845857163	0.470399976494585	0.517640496889149	0.5065482724302	0.0787319192226548	0.0489841559523878	0.350158272554555	-0.0342540784599326	0.00756417461211178
7622_5#77_CLS00503_180	-0.016127393146645	-0.213813623836149	0.114778410195587	0.037930001522092	0.0293992337158802	-0.00377779093790842	-0.0449544814045169	-0.0369456411593152	0.0295480877394034	0.225749318418307	0.0101961553929755	0.137563437578756	-0.0334426193836954	0.0869891133726615	0.0845489252001315	0.146351525151182	0.119001161680799	-0.120723380201971	-0.0539454565284139	-0.0696369067774985	-0.16477014253617	0.00864054455856689	0.06506756885633	0.0543362681249508	-0.138173661583872	-0.190358198481238	-0.0138032759942934	-0.261412887230886	0.042075813929964	0.111525276254424	-0.0126677967282429	0.0928519416513538	-0.0482667012643372	-0.11071707019247	-0.00851149985551736	9.3149275137705e-07	-0.0447870620331248	-0.115723906789476	-0.127514053206937	-0.0397057708327608	0.0519080189406793	-0.00589048471174891	0.0582088782518504	0.163736885920455	-0.0853722666779326	0.00222944017511573	-0.00917447087124934	-0.268913542912472	-0.0492515035722612
7622_5#77_CLS01784_181	0.0448219568176853	-0.0468644323392855	-0.0705186048664626	0.0458475951193744	0.0624535146363989	0.0212262151919855	-0.12879662034479	0.0245663214328982	0.14562505367801	-0.0113429982345572	-0.114888909877438	0.0137744150978474	0.28448932843845	-0.0309334219234376	0.168323342205236	0.0361209315513502	0.0471897587202026	0.00627092892965919	0.200462383646572	0.0699976292371325	0.196163300211431	0.159782070321462	0.0519093469770446	-0.0796810798467362	0.368513218750739	0.363400802704213	0.573142311005965	0.714092550848365	0.122715238515118	0.0245022140170583	0.059863894338287	0.0476719583472338	0.123410206939568	-0.0610591838851597	0.0549505966234012	0.10738446686635	-0.0190239659680422	0.0655278708964122	0.0671162334223787	-0.0104279783105152	0.0855039882122828	0.0677558727974681	0.191691883726103	-0.00222466511451458	0.316535215392534	0.298537582284998	0.000887443020273437	0.0975357940956076	-0.0540887085762591
7622_5#77_CLS01665_182	0.140200004894945	-0.0727596539219242	0.345881856290692	0.371605756392285	0.399791048846165	0.247861860295775	0.240732508003294	0.584542735586956	0.533423952009421	0.507256384323579	0.0597829185434247	0.163687024509835	0.587221372570685	0.0990703706371967	0.329550646744453	0.298254497492691	0.198018584058708	0.949758907839005	1.29509925778465	1.07354233628055	1.33723527687636	0.296580292155181	0.247619725660986	0.376264363012314	0.536514882965262	0.459723222272466	0.596729131323581	0.817739640806481	0.318548594088561	0.180238026338438	0.308868740268023	0.371594103366684	0.290739031613453	0.382175207224337	0.293820531253443	0.384804300614205	0.15090103547427	0.216074432121946	0.230339405578189	0.0292744457232175	0.193868011847012	0.188229590844957	0.26527301610721	0.206747240459611	0.514584276545893	0.436810455482657	0.258899663851016	0.301211909162298	0.479497652648726
7622_5#77_CLS00948_183	0.180909453912909	-0.0821217571256163	-0.0555963792599989	-0.0801960993400144	-0.00569846693351472	-0.0266580156360678	-0.161872233183667	-0.018347104975426	0.064220665394183	-0.0694699662978131	-0.119481046510742	-0.100289088303144	0.0565185722993959	-0.101761659170483	-0.153883507400584	0.0490310404387362	0.0224357117141931	-0.130517681504909	-0.0472300291624368	-0.0253612693343488	0.00187972687328042	-0.0687639591270397	-0.148308950670152	-0.0818105194080836	-0.0827249222436759	-0.128348536205813	-0.131597544568752	-0.12258518253357	-0.11464968975749	-0.135412922862763	0.128922936251714	0.0316195530618693	0	-0.166028743486702	0.0744248411265538	0.0905464556272779	-0.0859861792042746	0.0435239612728111	0.126071640729721	-0.0595596856413945	-0.0579152590120735	-0.0490307599844755	-0.0309801567682868	-0.0405784730165895	0.235142114190486	0.135474132372474	0.0415949613721747	0.110733096477185	-0.0111268727774672
7622_5#77_CLS01404_185	0.335271820231881	0.0176643625748536	0.196374186920869	0.155499597903269	0.327100771438493	0.198294646018944	0.293416858209978	0.519661622187851	0.403052086941232	0.0778717497773744	0.173019076077422	0.197415409657188	0.204358747521185	0.0869891133726615	0.00687458932021734	0.245019251547168	0.195132230896769	0.153977086835196	0.224709929893249	0.118848077417249	0.295808140652857	0.278834741965227	0.212572778561785	0.212144983251207	0.689749207584583	0.462825793448607	0.619936522484906	1.0280937299641	0.07826412154526	0.0830968679279067	0.16917052625757	0.0928519416513538	0.212428514691949	0.32106369292095	0.369343307980134	0.368388337472773	0.232259434173393	0.293938880575491	0.26168875993589	0.182217099631881	0.129115219432897	0.210756159861566	0.152582846686986	0.279977151457237	0.135000138869401	0.294905112785077	0.0208031597671248	0.136770957378708	0.190455866156892
7622_5#77_CLS00730_186	0.385312502731475	0.0944669745977063	0.680019008873272	0.649117231823082	0.641756795275855	0.587057858508651	0.136851364176415	0.439283470973358	0.507528730426783	0.597380030181951	0.320445863167841	0.417671356771491	0.510158910801987	0.496962742795157	0.543228440652552	0.529246256396489	0.490231373727054	0.258238686425628	0.347000359696677	0.242089875259049	0.294279051966113	0.340012080155514	0.231036841465382	0.270064959180388	0.292143529778867	0.149010344348563	0.216787101404403	0.289139582704438	0.385445631063437	0.232945076669283	0.405791308520426	0.417098861105778	0.333073868771809	0.404604388463653	0.439857766626707	0.453458649085416	0.616124291921331	0.495410650284841	0.337845031046173	0.510892026959828	0.478699657223125	0.482232339582021	0.472786261104888	0.591615986953094	0.576179032025554	0.245577400421508	0.413120582545885	0.390981512825496	1.15683714556982
7622_5#77_CLS00873_187	0.180909453912909	-0.0505354140677827	0.0697095562200083	-0.137961841682033	0.0527383598031861	-0.00630219235345386	0.0307728447587294	0.248422293532332	0.185833911478305	0.0453753677449633	-0.04406299701043	-0.143314991994458	0.0581478158840536	-0.159359578927026	0.18605253663754	-0.148058053571203	-0.105762164118396	0.264231197807321	0.0478321678091707	0.103325805303198	0.280443831000678	0.186677297384524	0.153960618446741	0.0926062850526694	0.180309483590118	0.081987867555565	0.1773526963204	0.300701024413081	0.140839786451037	0.0449136740400196	0.162251112317779	0.112062545617189	0.0151775279034965	-0.00259945333715983	0.0679625904968582	0.104337591307486	0.0156654548770057	-0.0245760187312811	0.0152773019027599	0.0541223372910675	0.0836579290469093	0.109768352276738	0.107057138353916	0.175594720134672	0.294443094934772	0.206798067442369	-0.0992381692184328	0.022710325969955	-0.0565134066947159
7622_5#77_CLS01220_188	0.195007563243596	-0.0560594605394193	0.456951010357121	0.290149124598051	0.501496476926032	0.406206480614651	0.160591085245686	0.481899813277517	0.474492071666763	0.439617667448216	0.0282997090927477	0.188189510648725	0.376162630684311	0.10507327128494	0.421288490127763	0.325922246947929	0.18061320489265	0.27614206043299	0.0436443708457368	0.159442409686193	0.312522014214128	0.246332102277897	0.229368021104763	0.317693822138143	0.24392558288609	0.164337925875545	0.0672249580479392	0.231627124049231	0.307358659556774	0.211764531892383	0.344454443538527	0.381127365198168	0.203622617316608	0.0701853493930944	0.241660755041227	0.283383982718348	0.145215530417907	0.214762294659156	0.179860960550394	0.0494958393415423	0.456046472807945	0.41503797841127	0.581770834308864	0.551226862861425	0.374701491570663	0.37048088739181	0.178264195643381	0.301735098666088	0.232772581192469
7622_5#77_CLS01773_189	0.0265432230993774	-0.268340565908579	-0.0209273624919533	-0.131569739772443	-0.0248580452169698	-0.146840840029743	-0.14325655501632	-0.0396222561031241	-0.157537464861093	0.0828068573521925	-0.210445634687662	-0.152808843279393	-0.124760250693056	-0.0948642992238131	0.0786289536563132	-0.00331737957568556	-0.086903136867079	-0.0244450912836562	-0.163451863394199	-0.000924156693484335	0.0278749354062242	-0.0597046198395734	-0.0558776638191887	-0.0903598483727635	-0.0850919367875917	-0.185492443309421	-0.0177776450115914	-0.19728254981117	-0.0290852149912748	-0.072099796363851	0.0448941616796201	0.0674895095299277	0.00676528808729771	-0.129551476603959	0.0549505966234012	0.0243850901197096	-0.0926886072447672	-0.14237953879053	-0.166895271180902	-0.206758103060766	-0.128916027913212	0.0610090403568826	0.0526777722786225	-0.0382939198220367	0.282995237452317	0.130047910495149	-0.151377815615556	0.076288060391569	-0.077289552018124
7622_5#77_CLS01771_190	0.578725857096158	0.47757398498511	1.32530097886824	1.13708756078939	1.27634875929631	1.15827896717106	0.210035710780378	0.417005763498819	0.254166890753634	2.40703223782193	2.01456875691229	2.02968009021406	2.24783853370877	0.6039866447747	0.755513943818508	0.476864145022668	0.649828234546622	1.10973424887371	1.49005449641424	1.15860824080439	1.41527686777087	0.533512595443392	0.576456189890527	0.718525459996682	1.12608909259223	1.08299639261648	1.472615435052	1.56318698126065	0.382401969510711	0.323828879967289	0.431917284788868	0.379542856482175	0.784654066447848	0.651842705390578	0.832830458960668	0.854359338299139	0.627383409336014	0.808884794665788	0.841247902127712	0.623086267242751	1.15219883254594	1.16534570017162	1.35937841297242	1.26340485006253	0.517843553480356	0.562478678234038	0.320218001327417	0.374165542054403	0.414454120742846
7622_5#77_CLS01533_191	0.120637738516427	0.0246592613245031	0.373208359759809	0.249588761273586	0.360954382308048	0.264711044987994	0.133583650342505	0.359250423744713	0.248594481195859	0.444099084535653	0.113603710995429	0.176573545795424	0.240682293634388	0.170461918117971	0.383370537727	0.1302431089159	0.26744643571266	0.201595107067936	0.392166675744813	0.0431310233844506	0.247636141275239	-0.00868933397935123	0.0155771342908189	0.0774198812379918	0.31386582282339	0.131569896406125	0.421432776426693	0.482820707399359	0.281450981690792	0.213404890273639	0.229995718953614	0.250259839537209	0.172371683332168	0.287380566664661	0.224330876503309	0.169925932935064	0.180387799974651	0.109966104647546	0.108186762417422	0.18362529402469	0.0519080189406793	0.0966329500876046	0.309232304988402	0.204819791888498	0.171526014894514	0.0199404968683012	0.134847710693069	0.022710325969955	0.1084146586486
7622_5#77_CLS00880_192	0.358422784482437	0.125706036454291	0.32426418756175	0.263235978290156	0.360954382308048	0.218974898858619	0.410545014218375	0.542211237880636	0.324715114514007	0.657606590391852	0.386172333234773	0.324430373644828	0.500005353803532	0.384652526341632	0.535469679575327	0.414216852442058	0.466489284853207	0.241629768870188	0.296859715649084	0.098114378657856	0.329044470126791	0.353638580899394	0.387369855171256	0.357527800430727	0.209574078095313	-0.00106787217199411	0.203192701255659	0.241944415034743	0.24505078143917	0.241009351668239	0.327544665028446	0.301364180485216	0.208032284654617	0.379513407500822	0.322606850506041	0.279337149655646	2.32978251259547	2.42396728376328	2.55474564886913	2.31343100471815	0.231035513429017	0.439520663610613	0.348886039154774	0.248512381915896	0.624060960507382	0.746157790262298	0.518642122926444	0.58055008719046	0.357310213639238
7622_5#77_CLS01300_193	0.493836959509645	0.337136208471422	0.32426418756175	0.249588761273586	0.297584287794136	0.285499517659138	1.00298806182941	1.03986005165925	0.883310017114116	0.294721460497426	0.0454953243552687	-0.00395982419015439	0.166341850252147	0.603279960929617	0.716397813552122	0.834027712320916	1.01971928266672	0.355470614845757	0.355471875764129	0.473007031638929	0.48462745384764	0.456673614271502	0.619138761773177	0.57857253830543	1.16942863293892	1.04623784260636	1.19891804615533	1.57411654141891	0.28797164834339	0.180238026338438	0.241530749320091	0.25372369484078	0.574185487454846	0.648529971349742	0.697041141679227	0.663656063836514	0.162205266009579	0.229130584947393	0.260339816367869	0.0724813766529913	0.166222710076205	0.260681385193248	0.254070668877789	0.235354160036611	0.33354581825148	0.395006438192244	0.322107582528636	0.257651533327978	0.219806689889301
7622_5#77_CLS00716_194	0.536905681401532	0.417724129957589	2.15294482346702	1.97623354976207	2.08972871129152	2.06246197041609	0.342358995424632	0.541315988059237	0.575872502019475	0.558936951162547	0.244451190455051	0.351026987028707	0.435030195553125	0.0459715662205014	0.368890372265147	0.0776631937945336	0.152121876357613	0.32138961960265	0.400377825064053	0.29010670263049	0.488644240779033	0.467680605304768	0.495460457845507	0.3793636016712	0.695276781553018	0.56452930368223	0.728312683529698	0.818888740859974	0.297697719163549	0.399271435584971	0.437659362183471	0.319657965025558	0.299030405244846	0.407220336670663	0.468353313811299	0.404755457509735	0.399201810941848	0.280204769541662	0.291050819567232	0.394105394177885	0.381369786513448	0.400859043241509	0.323082283749427	0.38584578656406	0.324533914726132	0.37965544957232	0.0800691091868106	0.203245235266724	0.337132331701607
7622_5#77_CLS00476_195	0.316049840294362	0.201738296928227	0.425389303274748	0.39923931438342	0.555811994614061	0.467527927987682	0.11713312956191	0.443122980999734	0.458168559291172	0.663108866477449	0.141379758903465	0.28656778739397	0.577597708988565	0.316441223935252	0.503126782184223	0.383967042160654	0.287458919849252	0.521022863303649	0.380591982958039	0.524419604502137	0.670552933983668	0.340012080155514	0.302617003135403	0.411509860926861	0.559427408614019	0.258399918641608	0.481793364478921	0.501547915468263	0.373232266770863	0.319265792217363	0.291534129262745	0.28283544308208	0.210964592657776	0.238275094207188	0.365396123463471	0.286075578724613	0.279738144340277	0.405108256511964	0.384407918189023	0.248306290089653	0.273760812426852	0.350105742776874	0.330719649605028	0.471706523217899	0.50335337942014	0.627462623103346	0.342731254654487	0.389505609841647	0.346339095818234
7622_5#77_CLS00858_196	-0.20684037619616	-0.25769332170907	0.156153082233775	-0.110046027086575	-0.0758974782174366	0.0925595608110896	-0.020480696190516	0.181046858190802	0.165869558952183	0.0403103126621076	-0.502676374748081	-0.306522594210586	-0.285931846461311	-0.332436045278676	-0.0805103210703653	-0.379276836187573	-0.353689677561981	0.127923195187236	0.0809039894148196	0.0231059126695925	0.186304298010707	-0.0847559918949425	-0.0619951077875243	-0.011116793363664	0.138315394925492	0.0555156561943733	0.189468982636456	0.279155494131816	0.0265628145586394	-0.00762198903857936	0.0580011503210969	0.0635477173485537	-0.0659037796109363	-0.129551476603959	0.171056083460961	-0.0131744572549817	-0.29038101992448	0.0286660025456982	-0.0484895721736649	-0.292262091273049	-0.0457405450659714	0.0900201270159524	0.108834951321819	0.063066795137205	-0.230171266573295	-0.205878755155085	-0.258847756773886	-0.258849088072894	-0.227652287081918
7622_5#77_CLS00178_197	4.7333364370618	4.43201694504477	1.75541703068098	1.53642173974768	1.77549974614262	1.86149043456221	3.43309281540013	3.45553128476813	3.50962685721946	3.40128215033404	3.02700173775833	3.02951866978974	3.22942911623315	3.41194702045001	3.53546967957533	3.29904276315537	3.40380450879433	4.64137653032831	5.017391787572	4.625454607985	4.73100163229559	3.14246903437536	3.05826847344363	3.05312381739312	4.46621697162045	4.25638981608436	4.34437780725692	4.29183175825515	5.06527422823038	5.11317375676997	5.01753889238266	5.21287782073823	2.86200899692767	2.61836800083949	2.92689245172673	2.95884360673599	3.271280381433	3.22375923149282	3.3453395675931	3.16217811485471	0.9153483585158	0.82654378671986	1.46169921294987	0.949096031322721	2.70124457364127	2.74947916777307	2.59681808268013	2.68018636358238	3.22617952490955
7622_5#77_CLS00477_198	1.1095162655674	0.90561596864052	0.493382280326864	0.463139305858228	0.548917381535652	0.606188715913143	0.513017686104032	0.785420665358179	0.842462535138907	0.838697592824083	0.504305225663018	0.483731090346046	0.610170642776916	0.538217556505925	0.479957617730042	0.5091440710037	0.355394134988362	0.962714562942919	1.20328106583441	1.0065124321483	1.14363522847524	0.527513854821949	0.525689459856061	0.448868111969153	1.24675162696485	0.932224984251464	1.22941655212632	1.62427321639107	1.19127952499819	1.25142596761358	1.12002287692848	1.29968954879296	0.473998998491568	0.399358218897694	0.462206329476151	0.354350504072491	0.57336691842198	0.685486850197217	0.867178662913627	0.89903656096183	0.461743202977468	0.538362566991443	0.393325744895753	0.504982678092198	0.713276448794371	0.657475192169786	0.45290048453124	0.651637331112005	0.769612745196842
7622_5#77_CLS01608_199	0.285630444416508	0.140270664210831	-0.133224058179351	0.148162956384837	0.0576041149750033	0.156022993230698	-0.0241254013901688	0.115191152766892	0.140820069916158	0.231686343426158	-0.00884727246711314	0.0235333815601759	0.418001466221284	0.241214691039856	0.247498967818787	0.204243690359677	0.268362141894395	0.0743599187718278	0.239431435600014	0.171070411939032	0.152945701064278	0.0635667550621601	0.0175123391965322	0.0831335324323863	0.0331161068137682	0.14708289577745	0.0765749262305224	-0.0348628404207822	0.376295314717423	0.400711969944187	0.379183473653528	0.377956605590224	0.107762601909091	-0.0683089229645475	0.0760358910325394	0.243780780246599	-0.00473187839900824	-0.0106964297250762	0.0136769744609175	-0.0479450567386781	0.00195619696532567	-0.168161913610627	-0.0212255892425546	-0.0917762500928063	0.234010144700566	0.215790852825199	-0.098606101282412	-0.108080914490012	0.051008353901274
7622_5#77_CLS01954_200	0.437633537861558	0.263653079716114	0.0610223340259832	0.114140568142211	0.148206663755909	0.12290863389166	0.110500037229462	0.323245470289219	0.271855327394821	0.36122325912652	0.0434426395780267	0.079493311455245	0.387870770116825	0.197870640411685	0.307447644152194	0.240336692938261	0.246223164625146	0.0433330231512041	0.406913261113999	0.103325805303198	0.513827430296216	0.220536101400558	0.138038623158568	0.168022430018899	0.556393348524386	0.365060026625903	0.623768384075932	0.85069747909065	0.146233045221255	0.231326798270901	0.262711294096992	0.260626555095469	0.131170822968317	0.0833307254500166	0.101570983139677	0.204483154971433	0.60166623922764	0.695869391212858	0.713993516931422	0.587358562768225	0.0613189788667565	-0.0661622001082307	0.0114551095521094	0.0588047682830446	0.128923065684496	0.239291137574078	0.109360610357447	0.101147047647988	0.255430599620023
7622_5#77_CLS01126_201	1.43763353786156	1.53809806838187	1.01934859509974	0.938151265879643	1.01195711230647	0.976541575475538	0.946380657468357	1.07863442388432	1.14562505367801	0.55775586633122	0.236087717520423	0.458532612496692	0.844885764216006	0.577606015239182	0.776876680936287	0.93600621121727	0.872722515226805	1.77348726072773	2.02570935691103	1.82547652105467	2.04661446600451	0.61497669607229	0.559288906745657	0.373158452144493	1.65400414515081	1.76948713168266	1.96470459373038	2.10216882885532	1.93189289617954	1.87135663856782	2.01400015373384	2.35031562186293	1.33844704087066	1.0643963675436	1.39409443945825	1.50057124492353	0.465718741198442	0.329532481905231	0.488312525579998	0.505271859973528	0.750603596179168	0.381132638397498	0.758648596392943	0.532906679654635	0.636965295566023	0.621674470741938	0.588992215696182	0.474099145559817	0.567944664099514
7622_5#77_CLS00862_202	0.267955552093317	-0.110578203174844	0.217747837713436	0.232841686436434	0.180906896166745	0.140131620460805	0.0447570741944308	0.344956088425203	0.264143308048366	0.270413833249558	0.13110685361332	0.169558807303511	0.334419288085558	0.124904443206509	0.118413819762177	0.179996144113	0.206643156650461	0.00627092892965919	0.0829460209530382	0.0753114291336008	0.212446712812939	0.0510758108789631	0.036722943162367	-0.0460306904048196	-0.00671542736597708	-0.0778834692228259	-0.019768942830682	0.0672998122235846	0.148026327044306	0.154852707918526	0.252974282731705	0.157150435145727	0.0855668557948945	0.0734829394936689	0.235907227810928	0.175743259530378	0.0601539945398812	0.217385377274294	0.178433256286537	0.112954437194768	0.0309852455768578	0.0519639007538757	0.0728556542162533	0.13770559602996	0.545025902348764	0.505995858048291	0.262840110249842	0.403709817668419	0.0920882485676788
7622_5#77_CLS00157_203	2.89706515649886	2.33502751863308	0.483199597406813	0.517023867136427	0.565238606975623	0.604535197060629	0.207965846665081	0.319072813610719	0.28824355784886	0.52609951980015	0.331703782494522	0.36439965712869	0.497605860458902	0.622239964211833	0.693338797771522	0.671001306085849	0.738406737428811	0.249202988574989	0.333341606398783	0.343933693502686	0.525604598072569	0.427978181271035	0.340213789793054	0.426569444860379	0.238256832799397	0.113916031842249	0.194630687752236	0.0884174819540799	0.273258483577685	0.21994773614041	0.304161737590494	0.308043336122841	0.987228936601603	0.70277301613373	0.840433612478481	0.922544791412754	0.862103533575395	0.86600337288888	0.888291650066826	0.865211683313564	0.0386286808906622	0.179950113080391	0.226497243057057	0.13365876296726	0.826877843507068	0.653698501424302	0.529313600050408	0.632216540373941	1.49365408121073
7622_5#77_CLS01971_204	0.747654866064746	0.600872826556067	0.385189287086256	0.350755889302203	0.363903674730517	0.456570697791189	0.32336339459051	0.50871132262731	0.50379117641697	0.566003226713995	0.430828213465013	0.41371876514599	0.507776259490992	0.412350515080217	0.372765982496171	0.513807959895916	0.345882775725288	0.27762402773422	0.395456745678997	0.374429641112878	0.504600477614623	0.289508243479679	0.202400973504494	0.159033646791645	0.390827804638274	0.242240128817789	0.436035077614486	0.559066954545616	0.4508312615707	0.33140209967209	0.436225983982213	0.455207126414248	0.281005148628971	0.179809840567591	0.323963404476125	0.464193924223773	0.466858761045112	0.467036005655165	0.528090016868081	0.541966659954211	0.406693942873314	0.451607945909345	0.303033820519296	0.426109656777788	0.677500219468842	0.579498872651168	0.368560244506345	0.525621302534921	0.471946454619802
7622_5#77_CLS00037_205	0.115705442974196	0.206359854668603	0.228871216185146	0.174195691613173	0.175321542535888	0.0795248557566541	-0.247329009164007	0.0322334521845509	-0.00864506576341562	0.21829351349926	-0.311907119512924	-0.179430316969711	0.234211186165028	-0.346020844720419	-0.126271276192725	-0.376397204411385	-0.27154063620811	2.09004845441978	2.4048741158404	2.06154387928819	2.29695389455098	0.0821027064995867	0.181839651022178	0.159033646791645	0.124041263943372	-0.0313051026024951	0.218477429706603	0.157263189111305	0.212857777108722	0.0595790612217701	0.248081021825152	0.21337822561339	0.611280586229853	0.506930238232284	0.573602638556608	0.707485564425427	1.51559741596737	1.62996387639947	1.66079595124464	1.40682178117038	-0.0417050318308139	-0.0834995165412433	0.176514355822606	0.0904672323891198	-0.101714222224262	-0.29066368970625	-0.340188796556463	-0.474826669845914	1.89819164589628
7622_5#77_CLS00841_206	-0.0324599642686074	-0.124052437591535	-0.00390035093129981	-0.0851283948822452	-0.0613179830332058	0.0112765547843807	-0.100304409831773	-0.00913698223530979	0.0125519369051279	0.0958852022425063	-0.0704947905189837	0.0248296036068432	0.0524373954875781	-0.0452667729374667	0.0998281193621455	0.0586383681127778	0.196094990385879	-0.122676928287726	-0.343701394564059	-0.0177979752578796	-0.00187240798782717	-0.0108702792788762	-0.128914699876846	-0.138308809817445	-0.125936989064975	-0.250064444605506	-0.0829032877766736	-0.188019628482204	-0.0536075341253444	-0.156443835238949	-0.000970205284717807	-0.0407889424661807	-0.1745946084173	-0.0774226300940466	-0.0448185038418458	-0.0231355673051841	-0.0190239659680422	-0.0307878476645449	0.0531620619076154	-0.026620011813101	-0.0457405450659714	0.0428616936466231	0.0783100843083613	-0.0314618863396099	0.313323277054582	0.245577400421508	-0.110663002675231	-0.00419684460375258	0.095368344806456
7622_5#77_CLS00631_207	3.23478868815812	3.2069365098122	0.3387118981278	0.157588946625996	0.371739104939026	0.314109138727591	0.30605084634727	0.633249533354803	0.415041311404231	0.498049620206952	-0.0411558019896088	0.0215868622081459	0.201412967955839	0.0292323496761249	0.200298786491405	0.122120947894452	0.113915872521016	0.898667974110628	1.09311304711004	0.957474938839743	1.04252171137063	0.159782070321462	0.136258616713283	0.109502060941768	0.292143529778867	-0.13068488496077	0.0483412455015788	0.231627124049231	0.310564649855865	0.203534646249578	0.405791308520426	0.382710135560858	0.562753612734545	0.489755094424151	0.64480635825111	0.660547922510331	-0.0480400398282121	0.0756826290471846	0.0961391346528906	-0.0136518791848008	0.171446717139217	0.31650977350527	0.339831438046584	0.189306792517174	0.350880429256758	0.13344169009096	0.127302781067803	0.162347204084725	0.106248449471519
7622_5#77_CLS01472_208	-0.266764193848218	-0.438265567350891	-0.195801579905998	-0.5284386326238	-0.323824991661022	-0.34826583190276	-0.364108458276986	-0.311524890727027	-0.511256626663535	-0.316713251584922	-0.597719999913593	-0.651041393312523	-0.563090071228652	-0.49544810219316	-0.207848865389076	-0.594959035934467	-0.52079966339724	-0.275114503001197	-0.187863529434113	-0.297905894450615	-0.135623796876654	-0.222029805423725	-0.258732940363803	-0.373686872748372	-0.00447347657930663	0.0431319317385412	0.127843596541032	0.0161210882980214	-0.129779214610748	-0.150102308365124	-0.174053950815262	-0.0838576643580673	-0.317273553395873	-0.0847552763285151	-0.127692686038872	-0.162973279773302	-0.425574999359057	-0.361692567195005	-0.278144365295608	-0.39782272252023	-0.275222391188738	-0.0465999337297127	-0.190178751617541	-0.10366992867406	-0.443608866030424	-0.314510431660619	-0.578482639032961	-0.398900793305231	-0.027682571319863
7622_5#77_CLS01095_209	0.0106892718985403	-0.175231161517098	0.0422288197979004	-0.17560514335907	-0.0521162522613938	-0.134361900748052	-0.210874133657665	-0.0790017891098813	0.0386175969852491	0.0462178174278165	-0.255222523155279	-0.247433298751607	-0.0482664522493383	-0.111009735972498	0.0168156797543713	-0.0820604947969645	-0.011615009562842	-0.128553494624395	-0.134692870412776	-0.00465687556981464	-0.0150822652054377	-0.114934140559967	-0.116128544921002	-0.171939587698725	-0.170483428018237	-0.25260663916796	-0.125152135303571	-0.280975153609404	-0.0743660942921416	-0.129162970672761	-0.0383427187401075	-0.0578624558251235	-0.0343106549156182	-0.0610591838851597	0.11886780662071	0.0562691511394959	-0.107883897358166	0.0582304600878363	0.0701989163065662	-0.0397057708327608	-0.212637853810715	0.0221692984935231	0.0378236380614911	-0.101283335837183	0.0221483908562874	0.140880021754816	-0.186542967521701	0.114311506846436	0.00058337853599788
7622_5#77_CLS00639_210	0.0577378447029719	-0.183268480582516	0.102735810714739	0.0458475951193744	0.0864589776471885	0.183972240851837	-0.0736223671792668	0.0933684587498256	0.137205800700039	0.318626311203825	0.140739840932943	-0.0272779611955336	0.229880932666296	0.124904443206509	0.15262953510009	0.122120947894452	0.13314534400107	0.0980389152413377	0.142900425238709	0.205402452283328	0.304948794509327	0.0759504795179922	0.103837139020905	0.0926062850526694	0.0547786015062588	-0.0960308159330854	0.0672249580479392	0.0300795458879417	-0.118956245316213	-0.00571239902994947	0.0820312196841737	0.0336358986603731	0.0678845782343416	0.12206311993873	0.241660755041227	0.131530554198052	0.159387501362099	0.298900863251568	0.310733185428932	0.118855038634452	0.0743920330920567	0.198512564106817	-0.005754180480114	0.0480942882010442	0.390535796836311	0.433510351014583	0.0237088909425349	0.245193417264694	0.112737343652981
7622_5#77_CLS00202_211	0.234219914233586	-0.0432027678333142	0.175829131857645	0.101172435513911	0.200836998792321	0.182864605449337	0.0904157911861301	0.313839964054766	0.28824355784886	0.315135636767071	-0.114888909877438	-0.0841301728741382	0.182117376279686	0.174273532067991	0.277784666422381	0.0176315599844852	0.16397971057183	0.0468135918861652	0.164274076031276	0.142666696935366	0.16303451868786	0.242675078669807	0.197288050110842	0.232853880083315	0.361577171540363	0.141285051239336	0.367605785554497	0.435659979811806	0.171138386984076	0.180238026338438	0.215028143355642	0.16084491870347	0.0967074134000949	0.195028283802436	0.192008454394127	0.155279156970662	0.0510613486378801	-0.00763012667729157	0.00725785356664055	0.0308400400612197	0.0481263783982513	0.198512564106817	0.126493617818326	0.143754640702765	0.12770457317888	0.19450321582724	-0.0277053020928903	-0.119243020777313	0.119197182987071
7622_5#77_CLS00653_212	0.142626742289485	-0.0634579128605797	0.109973426433735	0.200780477204136	0.121734452394719	0.138989796071256	-0.102871483535571	0.186783227739948	0.212412144889214	0.394682435984567	-0.122550611585504	-0.0862276218128368	0.196982989938062	0.164725548568827	0.247498967818787	0.122120947894452	0.115952139677535	0.0328406493335613	0.0623944620120618	0.0946296063333811	0.12224890384136	0.132375912980811	0.148672787086978	0.241395616349118	0.134251462545592	-0.0778834692228259	-0.0257593806730654	0.0807740466402755	0.0285110863481606	0.0973810939341551	0.0929884498806661	0.149732963583244	0.0218721804775051	-0.0884356228164638	0.134414239826695	0.127033838741841	-0.0190239659680422	-0.0895518504363153	0.0390716022424336	-0.113879326923456	0.0500184377394604	0.175792487606735	0.0728556542162533	0.16967798576824	0.063518825276148	0.0675537544345026	0.00794795486554811	-0.103224518807247	0.0442351253058479
7622_5#77_CLS00985_213	0.700667943695352	0.50284074359554	0.755032363290116	0.616071236387235	0.699710522799768	0.568518297947088	0.337633491557149	0.727566279892555	0.60494764567321	0.93372032572605	0.322140161707717	0.39729888231396	0.85429365566258	0.429993475867466	0.694113399154366	0.567134333025537	0.667290261342231	0.93386900590942	1.2274816791433	0.955555184676378	1.1101326175253	0.367137580351894	0.563268757658202	0.425070540786962	0.887404548174187	0.612812974754872	0.744827770312714	0.863004374542264	0.649999463094431	0.646364297549745	0.659028087286739	0.737172194596614	0.522013248132767	0.610444194897454	0.764535995862106	0.652226659118586	0.291367634422196	0.44594197402054	0.465080219342282	0.26835332465919	0.316829534318737	0.407965929735768	0.321549946865179	0.463669204152479	0.67958052990989	0.719307852001004	0.749250369660542	0.678475160472631	0.498617486476387
7622_5#77_CLS01258_215	0.15950056085388	-0.163258519851022	0.119567443774534	0.0447191671847325	0.164085543055874	0.229741329727689	0.153079825968302	0.148494743015574	0.165869558952183	0.393358862459724	0.0543566966660993	0.0694789021969786	0.18584816460363	0.123919332180941	0.110312021265212	0.0745097607556602	0.030014614912071	0.427996873386528	0.0415459049617386	0.315775423392067	0.226946282508054	0.165587692002669	0.190442509196439	0.153613371007392	0.19793937761191	0.240433372112157	0.375202933394055	0.353990727054406	0.0128507421761377	0.106237444894662	-0.0869774939909842	-0.112557976611376	-0.0136265007438805	0.148882717538269	0.165013372884877	0.0828273626223712	0.00942001204610854	0.112786623709924	0.105184274255897	0.108513094412993	0.0946990164124166	0.152708874493694	-0.00191211418571946	0.12349173681026	0.439970226095598	0.509134427177839	0.056427069497845	0.119662535180835	0.125628226507896
7622_5#77_CLS00067_217	0.427718068996475	0.749713269759287	0.174679115821551	0.376995656961183	0.306809367445418	0.433472301073271	0.056307936865867	0.371390986616925	0.259717859667569	0.365279574003628	0.210092508987479	0.337007525941123	0.574754959219739	0.146408425949318	0.36597681683353	0.191685837028853	0.254565144415928	0.39969461510244	0.213569372288049	0.358535994690479	0.815111215267553	0.557261198216002	0.513399508233597	0.480961741679007	0.230663683477168	0.0980402728409295	0.3005641325013	0.399249339622122	0.274900709185731	0.123788695920254	0.256227260526792	0.25890393394646	0.266984678314037	0.0931117462426005	0.228682901043017	0.271209268772244	0.246933296644078	0.153076344735641	0.370721187292862	0.244263237352371	0.456046472807945	0.430824464640796	0.356388370366604	0.382439185120811	0.704721688203866	0.727864520061184	0.302621041280334	0.661046689842564	1.44434438305731
7622_5#77_CLS01212_218	0.105789974109113	-0.0821217571256163	0.31489938340777	0.198752795857153	0.347110732169988	0.302937210002947	0.087041064405474	0.294842973597401	0.198606345364183	0.418301436211124	0.0379544920528758	0.290345184459831	0.480089146970942	0.157041402355649	0.360131994358879	0.0565089285514304	0.129118279164686	0.361073321075132	0.613146767021441	0.41690655747704	0.672908354981798	0.144185215270443	0.169708810437045	0.140886300081386	0.479992941119614	0.407543357947416	0.566521395113421	0.468247906312087	0.109891198157534	0.0813013542662926	0.277194689990225	0.171871940852492	0.0743396003716406	0.0317112015784584	0.0888599313901235	0.161155723307331	0.145215530417907	0.13931006622969	0.0469166190767183	0.163784381534896	0.114724127127275	-0.0637023614204271	0.0891574665453536	-0.0360129785707972	0.500531941022409	0.329641665209984	0.170943509194984	0.334830629749371	0.097550939838305
7622_5#77_CLS00945_219	0.206651654224782	0.028144033648978	0.313855087277561	0.140788814527827	0.221579850086128	0.15715142116534	4.95963911717467e-07	0.136688662066398	0.184667154406309	0.359190816845006	-0.0638413042870454	-0.125950348568765	0.453099166870679	0.106071330848016	0.0643211169724296	0.104708016808763	0.207598267602847	0.145885674481647	0.173885670815567	0.037697137333824	0.36881499881939	0.177129313885359	0.0706702750857051	0.0888246445102414	0.0504720459475365	-0.0756310174914461	-0.080822977335627	-0.0327885121829237	0.155177246472304	0.0132457586739356	0.103863087104664	0.131020703321074	0.0483443918386968	-0.0865942759922973	0.0269041837016601	0.162621132311831	0.0203318579994232	-0.0168486567066708	-0.0384939545382199	0.0308400400612197	0.00195619696532567	0.0128765446837846	0.121218675777651	-0.0224025470521436	0.278610142766595	0.315369215344793	0.228998178137154	0.0829997009377283	0.0179724404922457
7622_5#77_CLS00723_220	0.204330342314661	0.0505921652196228	0.156153082233775	0.0116048078456945	0.175321542535888	0.170624157590893	0.109391550781623	0.312791112652052	0.279526340747751	0.359868615796112	0.168631123406835	0.230934935719871	0.368960598278267	0.228439319404385	0.189352641105614	0.224301342700931	0.261939959406117	1.57926575388229	1.47924195620279	1.64427345116104	1.73959457841332	0.285959176398608	0.249267578542469	0.330560752830458	0.31386582282339	0.358411650616537	0.571820556409719	0.611730833218687	0.233273613662817	0.148007167004122	0.150061703309865	0.197278547851036	0.415461260492314	0.283114338693633	0.496296912389159	0.513261966859718	0.170625688984879	0.263803162602173	0.241320962241927	0.343348982616188	0.195578379612115	0.262642901526533	0.136985991635969	0.127567149240377	0.458019393552297	0.413549609283695	0.361686982144851	0.49758057889898	0.885932043505059
7622_5#77_CLS01054_221	0.15469957459006	-0.0160325666678443	0.214394031381163	0.201793250177204	0.321043260618126	0.281365718152125	0.176556150869038	0.380429829527417	0.411055963453052	0.459991457632498	0.218607597185857	0.328110049637154	0.511943320480169	0.109061373453828	0.32455688945355	0.0860388053646925	0.320502590583702	0.647908633370895	0.813366914172148	0.595178901632872	0.805482514069777	0.0697719045888672	0.0669375562093748	0.225983890716272	0.399319265531913	0.397849961743573	0.287740092143716	0.572754865960684	0.362460093751988	0.26493519091372	0.394026146145071	0.403129676799791	0.175377299087787	0.312716350207429	0.314440630357618	0.394814367075581	0.275840721778479	0.119813890603893	0.269756041204003	0.421815628881005	1.28505082564608	1.30227721768626	1.37940071640423	1.26895012930821	0.424175938580502	0.297932805482645	0.14715792670785	0.208276922354404	0.224807370947669
7622_5#77_CLS00346_222	3.32595978671619	2.7305903751015	2.58192993630678	2.36506597869352	2.46967849834823	2.39930874161782	2.19156105162892	2.40721146219588	2.37621753995163	1.99521571153493	1.64384246505523	1.63505061520709	1.93520512621793	2.18281302123451	2.36257021539028	2.04016776461405	2.10830127302359	2.44491336725893	2.79136899031017	2.57656322346553	2.68491989693749	2.86320194866478	2.883871455079	3.02024465024881	2.99860352806744	2.99866493733907	2.86138727963704	3.03280558731567	2.72610244218022	2.55584326800083	2.71802008270407	2.82390702703053	3.26116130347577	3.10524550187846	3.32481060342048	3.20412741707273	2.33946192262324	2.55521181704153	2.53507915485113	2.43340360315622	2.82983028732974	3.31012249307061	2.88099104426199	3.0343220830837	1.66684372274621	1.73368997774541	1.59193189281373	1.64587970358061	2.08357998719754
7622_5#77_CLS01424_223	0.259036234404794	0.148299037966765	0.535202456021491	0.419404933459189	0.450615307923847	0.420373812541245	0.27277146612834	0.4101567406075	0.49157681786274	0.507868084583279	0.230083984174945	0.303221685328021	0.453718216457903	0.417183668816159	0.429684411248818	0.437313664296616	0.390303183498194	0.185896420709948	0.257624552365984	0.194048975717124	0.324557079134475	0.365457096712976	0.2753804188616	0.314459078538842	0.240148892140606	0.164337925875545	0.133230143088092	0.320307600798117	0.21114334429747	0.144572177188802	0.252974282731705	0.347481647249877	0.262751829191838	0.431838092293097	0.422233000683047	0.455851178723114	1.37572325955921	1.33134985990019	1.46858900511942	1.37080594533923	0.315257114499984	0.236932782420638	0.399148941665016	0.414481654524948	0.696115897636188	0.685489568339381	0.455485188192238	0.546079096590169	0.465200936587365
7622_5#77_CLS00663_224	0.0577378447029719	-0.0395503733739808	0.298099251309601	0.265175084819838	0.328107888436383	0.33420270923482	0.573754432774241	0.81535317143501	0.893343704141092	0.582938517793465	0.156020072468833	0.26259496171194	0.469720970579203	0.188478061396687	0.398657515628194	0.0468873624204207	0.26744643571266	1.62072536098066	1.38473647026932	1.58776143007039	1.61712479453048	0.165587692002669	0.17318518571164	0.176955554788908	0.8282593213219	0.713930601939001	0.60966818703108	0.839417554224648	0.703415712382116	0.615680558222197	0.730938073326104	0.861568436401075	1.22408671987632	1.00000234185112	0.975176987036123	0.813898699417127	0.591249623282302	0.331955144172086	0.335284790727609	0.428957698125025	0.568556876576835	0.381132638397498	0.627134415609861	0.620821337338121	0.659484626933679	0.359509769570806	0.197434783525381	0.265182397024979	0.393289510744804
7622_5#77_CLS01535_225	0.562505504637828	0.399004932611	0.504409302475887	0.385042938667715	0.528909833900592	0.513189478757855	0.197571745214322	0.729139557083244	0.463950911885178	0.744777548954687	0.219819946031055	0.142945518584636	0.571906596910708	0.427600284761498	0.684790620083302	0.468079370882711	0.726461632052107	0.207827060779451	0.793552765251128	0.423866026066317	0.511197174251544	0.539486496488026	0.666773333412062	0.349648507001142	1.33438053383159	1.0400193198712	1.03305426760038	1.57411654141891	0.94845198805295	0.69178844043976	0.774694349461042	0.788224860721195	2.85006744581697	3.05900000517888	3.36523142284786	3.32422239924553	0.994477820271511	0.560902929119388	0.583077428740733	0.734886197146153	1.03002696255199	0.906499091301258	1.07012068649501	1.2513164547926	1.07367869149637	0.93730575001573	0.873639705348584	0.759929781660816	1.1132767697355
7622_5#77_CLS01345_226	0.337391872106251	0.230761198158739	0.477614964468547	0.243700201911127	0.286228490022966	0.363827878344098	0.178671539871042	0.429639751636111	0.295828153076851	0.431257922402935	0.140739840932943	0.0888191037273369	0.357097346993324	0.263750217052541	0.413784207715661	0.316165280493975	0.300946350965987	2.75445546348959	3.08905483053568	2.78280590480864	2.92021639353893	0.25543430938515	0.176653204306843	0.137229276473295	0.871623965483607	0.607215702783781	0.892955016891323	0.885115076148011	0.183431663175504	0.0412239148909581	0.14480597785837	0.245048412891867	0.701612905950762	0.617238689595219	0.863005572899784	0.794180464802622	0.265395825181139	0.394716650665368	0.351845710355491	0.271005338348788	0.379866195923061	0.430824464640796	0.533611453800932	0.474908955256241	0.514584276545893	0.571013874764519	0.339003358417735	0.387042411290594	0.310095575218405
7622_5#77_CLS01436_227	-0.0656904938352412	-0.0991281824313059	0.19297026467904	0.104425413308999	0.24416443045642	0.142412561712044	-0.0536193425316434	0.279892632131428	0.254166890753634	0.301087862281438	-0.29795950595201	-0.260005884122876	0.124188398837202	-0.249673448800552	0.104497039426992	-0.104519945329237	-0.0833943510899413	0.576258258440664	0.741500927972826	0.448645748544788	0.400429103363555	-0.048459862671951	-0.0599530762493057	0.0485071893227538	0.562455101311587	0.326406595222011	0.607089642929303	0.647095986776014	3.1724605453545	3.11130533646577	3.21690760448387	3.22820018650523	0.322267113815226	0.42410935037581	0.446100506964171	0.382290893983916	-0.0366865632620073	0.0494245627124954	0.0516032340510542	0.0995891791087224	0.193868011847012	0.083376853385337	0.241160559990403	0.34442585918408	-0.0408496965300174	0.0504211033230622	0.0231282127133685	-0.0455226014940227	-0.136337120335973
7622_5#77_CLS00145_228	0.296568290901396	-0.0395503733739808	0.603456671726697	0.436714019802084	0.516594069735932	0.479305095764035	0.20900114993225	0.495830031330577	0.428903964785977	0.545891531038146	0.129817581819839	0.230934935719871	0.418635757302457	0.277104478163146	0.410017377792743	0.245953942244514	0.359696837375049	0.126279098096612	0.232089460258846	0.0928840585815518	0.196163300211431	0.19047886754438	0.18011290630271	0.268394206195875	0.545723605981172	0.536826374892383	0.772706802888152	0.936837838773558	0.882121599366638	0.848842704355038	0.893308998434737	1.02757838784001	0.228434372712233	0.309923135315749	0.344160118462952	0.292782680720597	0.279738144340277	0.292695713724859	0.145199953103777	0.42062183895696	0.254198546048334	0.186164171679174	0.381608360355882	0.305383758455781	0.160247946443203	0.327865311559476	0.303577735639589	0.132071620842888	0.252495308595476
7622_5#77_CLS01055_229	0.0730858090364066	0.00887277509497686	0.147972529503969	0.0748811376949838	0.189798727339872	0.136703432611922	-0.0748818129518654	0.134315807845812	0.116552129481697	0.442820099486561	0.06922997314763	0.106067584649514	0.210964841672775	0.179972137400444	0.268453512536331	0.276463849766944	0.179640054743853	0.126279098096612	0.250374813286596	0.147719924661651	0.324557079134475	0.203706026716365	0.0631951545235587	0.148172654159877	0.0590723399163924	-0.121362105889705	0.0195439811941434	0.111107779930174	0.0876383913104064	0.170137436369469	0.213355453265786	0.241563640567392	0.179874014543998	0.170601117551682	0.238786859587117	0.137504455242686	0.135211661422296	0.135154436738379	0.222048031946796	0.0663876187403165	0.0481263783982513	0.21683921191341	0.135242553307918	0.157771219084067	0.386466132527262	0.453741767080277	0.0889746624087024	0.266791051762423	0.132030729800862
7622_5#77_CLS00392_230	0.375029529469614	0.165805756317969	0.485056348037476	0.266143661587261	0.278955255110787	0.39954714450044	0.248809198325974	0.389412394254965	0.392984390531034	0.394020801008105	0.166117716776546	0.0663350895759596	0.223361084578706	0.213699011958568	0.203566500325316	0.1994266740619	0.16397971057183	0.282060817620263	0.509163319361949	0.2655234447209	0.374614785689213	0.246332102277897	0.215947505342442	0.191134489958669	0.354607616725522	0.192645473157892	0.421432776426693	0.365045915563401	0.300925226193945	0.343437164592437	0.358143798086628	0.545587272273918	0.193280673095149	0.30291634621069	0.265860449912557	0.264400879350774	0.253554212536622	0.230429725099016	0.353111787699484	0.299860201020973	0.171446717139217	0.244892499389115	0.236289328437707	0.356629998771206	0.403683476706412	0.473693390052073	0.182950810617717	0.270537618618958	0.268081632141728
7622_5#77_CLS01216_231	4.64762093830723	4.62098875038619	1.51353453872349	1.21790166641249	1.88460191000368	2.03571648914168	4.38053514784282	4.47505975103558	4.56957312225436	2.95024207472478	2.62600664425067	2.73792092320786	2.91365613271081	2.54890014232099	2.68206008924624	3.35902130214049	3.43625145082894	3.47945107680438	3.91501240528615	3.65274025716935	4.0011769445061	2.48442236294228	2.44530542030391	2.3606675079613	0.548780164414511	0.535353485493507	0.798927979788836	0.712856837675696	4.84632764577563	5.07437897113087	4.87517487538766	5.06002796824762	4.6211651751617	4.41089100706122	4.76939838706943	4.82081811335692	1.67600410202552	1.67693611369566	1.76339575700769	3.56037645941398	4.31840024219396	4.48915980816337	4.20899234220228	4.31613681475266	1.59724064755338	1.6529892699274	2.1684512409226	2.48323784494088	0.350920538350138
7622_5#77_CLS01177_232	1.29438734560187	1.40169402013864	0.648057970670612	0.459756666463575	0.608985481825338	0.612783904728436	1.00656499351517	1.35416154707191	1.37672849977312	0.853693049291676	0.322140161707717	0.425544200542781	0.60683493021366	0.618048111265008	0.759219815470617	0.621443610789141	0.633574334510557	1.26945430425513	1.52201423781179	1.35489925205159	1.39330466893017	0.321062977354524	0.357123568303136	0.420564462035051	0.729352410056332	0.621168374794024	0.886590175504967	0.903646359039609	0.97395097351809	1.07770360915769	1.05893282296626	1.05364585939187	1.34713598792812	0.970236946604379	1.32124901977909	1.26917012349865	0.220141532441195	0.331955144172086	0.317234751370886	0.61475900002014	2.96005696180812	2.99440463547766	2.92302670339299	3.09645730976244	1.04878751595466	1.011849909542	0.953522745227501	1.0321996939305	1.54373713768781
7622_5#77_CLS00230_233	0.510843384815335	0.314483024056242	1.35960980695746	0.987141891607916	1.29809834268676	1.0966823908413	0.593709039149886	1.1175956450583	1.13176736269221	1.2305750106911	0.428732795462819	0.478537288156664	0.840632114822357	0.684367021919403	0.831405709223974	0.837132286449652	1.07676287410355	0.782387966040137	1.30999511783822	0.696357736000239	0.751901473864933	0.698774066948081	0.692438216805408	1.37238092852509	1.35722514700065	1.02435472470791	0.901398025865339	1.64385761270947	1.13993894655858	0.767435531442903	0.903718098718926	1.10056690677936	0.487363006009264	0.416338981281587	0.572461717152038	0.571788043466174	0.644612848881026	0.745781820852882	0.593827814109682	0.627231945500304	1.22685983745782	0.987008458913106	1.42077895763656	1.42113769881526	0.951595111030979	1.0522152772154	1.48255983135066	0.936060477349026	0.53046995868085
7622_5#77_CLS00353_234	-0.14634115382348	-0.354201302562418	0.0697095562200083	-0.0365482144371843	-0.0586829228652359	-0.0317921671075041	-0.280363788407799	0.082332063774917	0.127523247302701	0.998701536343766	0.419265568366781	0.586060525769128	0.792016272453036	-0.177461385302335	-0.159469942419163	-0.15297773452235	-0.149118533312777	0.0275657072928865	0.250374813286596	0.105058772527654	0.253943014886071	0.930099613054537	0.789630081197595	0.733135154881033	0.389123498426025	0.129618990035963	0.287740092143716	0.377577547372022	0.422959316124668	0.361303585385951	0.433354948127459	0.395310172340492	0.539614463290407	0.379513407500822	0.465897662084988	0.518993778296311	-0.24115042822163	-0.112426316688902	-0.0551920002141575	-0.210452586618509	1.37383611382804	1.62706307852797	1.65599541933059	1.72266809675112	-0.129126252666248	-0.106457449596691	-0.173172204153243	-0.0441923155160513	1.1046216554173
7622_5#77_CLS01206_235	0.0806989931462834	-0.0542157605557314	0.121956012268635	0.243700201911127	0.238819129636539	0.146963653943232	-0.0548614390706064	0.37441023091572	0.458168559291172	0.303908381343817	-0.158328171142335	-0.0407738036797571	0.354447768579375	0.120959956700396	0.200298786491405	0.16327190930337	0.233150110399846	-0.0840998961770296	0.103208924845543	-0.0253612693343488	-0.0830091707132325	0.0300141953511339	-0.00981964277466219	-0.0212981697118995	0.0887759341241754	0.171941079393358	0.245256760822203	0.342850169449205	0.321729841333241	0.0777036091576893	0.251345039147047	0.329539476539521	0.0614005446641421	0.0452102010309581	0.132867113629215	0.256188171930269	0.00942001204610854	-0.0863134763697708	-0.0806071326454347	-0.00881872544885809	0.00586065142124248	-0.029697873819293	0.281126967308047	0.0925535596375866	0.175069270971653	0.0497028085405429	0.162531269378784	0.0621529160321241	0.00291406570022978
7622_5#77_CLS01505_236	-0.0489795536273139	-0.349671644081903	0.666174242339693	0.679243356624612	0.899245228626532	0.710563807114577	-0.161872233183667	0.183344143773176	-0.000659648470756835	-0.126236010325234	-0.279855536172883	-0.208835623712561	0.0343417814547209	-0.198255145601886	-0.0951570970347664	0.0296222942526079	0.15707449035591	-0.236526005323949	-0.210192875210879	-0.131547508028495	-0.137686263333547	-0.0373020727874298	0.00781025124712897	-0.185614524595801	0.0155488268525072	-0.0226010337216351	0.131436861265041	0.269101829467893	0.1587394582596	-0.0114487685790934	0.0617242363638137	0.0635477173485537	-0.189983501430726	-0.245976899802944	-0.103785146552273	-0.031489354635065	1.6970442873049	1.41884831313827	1.5541953169758	1.355269557406	0	-0.170806634866191	0.00191974740530654	0.0566690239390546	0.108685141324283	0.126646128582108	-0.182518710962906	-0.115047103982834	-0.018198921452969
7622_5#77_CLS01259_237	0.0344053408723468	-0.110578203174844	0.0746502974902779	0.0924617974845656	0.152761348015343	0.195002073176589	-0.0849971570439241	0.0970285749816178	0.221543156641342	0.325582424202187	0.0806188484953712	0.0409348728992835	0.287270428173683	0.0542689006134491	-0.0144804507351672	0.124155779036986	0.25364063618763	-0.0633141463862952	0.0788590634297943	0.037697137333824	0.0112175914526169	1.62628469269066e-06	0.0781068639274878	0.124356195158899	-0.0803617848751941	-0.0756310174914461	-0.0622339508413532	-0.153803913144291	0.124537974121937	-0.154326894226848	0.162251112317779	0.0556316753157109	-0.0222088879866114	0.0734829394936689	0.00846157874819653	0.143453721573872	-0.0366865632620073	0.0241786115533831	0.0374974667443233	0.102569955046961	-0.0763721637196344	0.0267933250189696	0.138727325632393	-0.0224025470521436	0.302024843079376	0.258690061934253	0.0586954583942436	0.195946120443685	0.117047115464102
7622_5#77_CLS00356_238	0.562505504637828	0.374574893790442	0.36213774704861	0.320304527686773	0.35898483245828	0.422252321974474	0.24275592353959	0.378426086092967	0.391973745977698	0.0394644052553517	0.136894360981648	0.166038606189232	0.209499432668276	0.282411762042582	0.170551443097352	0.325922246947929	0.24808111084573	0.0328406493335613	0.224709929893249	0.171070411939032	0.15967941242948	0.242675078669807	0.00975589556209755	0.166229148195848	0.897030572482151	0.600188435889812	0.693489389728018	1.15907904214007	0.20942687170845	-0.00380533326528898	0.204962788289187	0.180997177100096	0.305903667606339	0.497140921344858	0.544805374249174	0.531524173252446	0.178997250429996	0.178875814167696	0.242687798005834	0.307630570115196	0.180111578266345	0.228928905908818	0.119456067078392	0.248512381915896	0.250897130805917	0.37736727297705	0.0850852453461801	0.0823908403923372	0.212776487821774
7622_5#77_CLS00162_239	2.81424362526482	2.04027487423411	1.97313153766026	1.84139100747521	1.99873572548637	1.94258663389945	1.83041190469938	2.1819087690245	2.08375516181863	1.5014322596016	1.13464642167627	1.11156822904581	1.45402764166893	1.96988917338967	2.08454892520013	1.86447258270283	1.92650111465493	2.32641018906721	2.8762400475534	2.31240420145872	2.32380782176064	2.79430039551685	2.82872990088654	2.86445868583437	2.65009584441071	2.62151546851418	2.42984714944627	2.53024334846873	2.25590130150795	2.15613263854297	2.29391024021582	2.33608974904458	2.38754657475694	2.16094578074401	2.26691879086298	2.37630394517654	2.13592852853811	2.25329689607815	2.17127346471367	2.20076504150353	2.24844255933849	2.76214219520486	2.39878567966111	2.55916936446824	1.00532857590833	1.24086527307219	1.20564651706331	1.05751352397244	1.92639863501199
7622_5#77_CLS01830_240	3.514127036139	3.27157645192242	0.310717655723803	0.287289470458809	0.316990743793653	0.220055164757754	-0.3067552872992	0.0232844954570677	-0.00597834588973889	2.26535807574201	1.96192668717339	2.06460306803644	2.40509670364874	0.291214077578582	0.633217805333951	0.383967042160654	0.474446806632127	2.82329815460411	3.22909607708752	2.91340302775682	3.03955859546501	1.53201524705689	1.37610167728741	1.45034250662061	2.039649076653	1.81450755669058	2.4526470188194	2.0280937299641	3.52084002698583	3.43714335498868	3.55043402478449	3.61893418317005	2.03102689562062	1.87565254459859	2.0168738185644	2.19018477191886	2.26736001206165	2.47308505032797	2.3772696900219	2.29465660641343	-0.0117932131426333	0.242906683465272	0.239538642966412	0.185402338061257	1.12709494078405	1.03816118665785	0.959908380240812	0.998710187694748	3.06432067494942
7622_5#77_CLS01281_241	0.29001553910223	0.130577268006988	0.267141233112865	0.130188509374081	0.377587876628867	0.263663716418666	0.166998327638824	0.415052215413064	0.332110857759835	0.281903749956779	0.078615568783226	0.063815097597443	0.22481248816278	-0.126165459618644	0.252766206385541	0.0121481058693202	0.126090586467118	0.332839640346188	0.40201446170116	0.365782092499366	0.501953330007924	0.305371879635057	0.421386793397692	0.3793636016712	0.590905640087188	0.298893102660157	0.625043412917995	0.915511581395791	0.406573341885785	0.257003917277501	0.329090133886348	0.26578211165126	0.107762601909091	0.164429150744255	0.214124805352848	0.298126001794907	0.181777010520982	0.150333577672102	0.284429903674688	0.17657053649074	0.207494512590893	0.212786695088937	0.242780655658565	0.274474175779851	0.474408354091331	0.39839569983142	0.0989281364381274	0.202124695372808	0.247589846402841
7622_5#77_CLS01861_242	1.21935253293231	1.21555879151507	-0.236528556305393	-0.212906816041773	-0.303405450422089	-0.193543237104116	-0.370280425084413	-0.0612158497325659	-0.100953936494724	-0.275078762876957	-0.83766062246089	-0.959065127100716	-0.463888393521547	-0.299023365183249	0.161618318327346	-0.367792635917208	-0.0250147502340337	0.835675374353782	1.13406456545325	1.18752093271963	1.35274430560571	-0.214469814110881	-0.074308369226376	-0.337617618040852	0.117880279316699	0.081987867555565	0.152810512057608	0.328399013151666	0.503609976112907	0.629261869859031	0.816060776121928	0.959211057533819	-0.0204883212461393	-0.105114363963095	-0.105610187960599	-0.0098693125313094	-0.383875708078669	-0.419607826207079	-0.488823366068265	-0.484627550057503	0.0194436236941673	-0.0563479102812749	0.0303388220984697	-0.0133997406711917	-0.473809103806124	-0.583104362836313	-0.504614259282166	-0.73750268664771	-0.423423466011034
7622_5#77_CLS00279_243	0.433675524292875	0.268080791756923	0.335628117030135	0.11629063566518	0.398832765821302	0.394771585552366	0.446980887745511	0.990207098207637	0.749254481560005	0.448566624175699	0.30453571328724	0.0581289700843506	0.354447768579375	0.180919720384191	0.349354595886117	0.240336692938261	0.397017308662967	0.368046244465104	0.549594368112023	0.68249666821459	0.867464384910916	0.515441022521374	0.358651038049731	0.241395616349118	1.01665307110151	0.6156034882765	0.727125768579256	1.34444695438354	0.545029903492889	0.422149140606479	0.456164831035546	0.387448054567521	0.370272486726059	0.255797921454782	0.429812851959243	0.452260894727793	0.393217998792846	0.185589158254132	0.360685007404285	0.321768452030675	0.393342428179524	0.406192487544548	0.479672646690128	0.623709616662948	0.502413512910751	0.456995967800385	0.27800848679872	0.109538317907129	0.334358806257413
7622_5#77_CLS01005_244	-0.0188366804046325	-0.191350826880374	0.613676514044576	0.507226240068945	0.617248362607794	0.548017845848049	-0.0610880134354943	0.480032246620748	0.428903964785977	0.33664290993053	-0.344686986237299	-0.286288110470533	0.0285361597735143	-0.226873579427414	0.121872139534588	-0.109293134268544	0.0191753825506069	1.10306281483083	1.30037419982532	0.967035577147838	1.09176523039048	0.144185215270443	0.0818108326909055	0.11136721316133	0.471964567363679	0.290186407309259	0.230254597482956	0.361895925139752	0.297697719163549	0.0704810907394506	0.198213325494978	0.229300220901562	0.175377299087787	0.120469861863063	0.175571564583453	0.197351677074449	0.244276398948612	0.363085041616257	0.264382869105152	0.0370854828921168	0.545941553461553	0.463594798589471	0.659032033882299	0.594563271003432	0.285182796690082	0.083081933158816	-0.129262129436434	-0.0475203332338054	0.658690931122514
7622_5#77_CLS01779_245	0.229661632271281	0.130577268006988	0.565352066701195	0.483270260964462	0.493439207849331	0.503462414358729	0.310880763951465	0.673844837001134	0.580315668576961	0.878501908681427	0.243259372922678	0.424562441375334	0.707854094939906	0.366442708623623	0.609599916221104	0.502119845405772	0.369117853607566	0.414588830402135	0.759486673446188	0.581550938168578	0.575556420047922	0.866175965469113	0.643152637073525	0.680084383692607	0.728004726594586	0.511580423733271	0.463378744780423	0.771008590461491	0.877805380617243	0.658457369537764	0.794966744487303	0.802485553846365	0.281005148628971	0.413739530054205	0.325318684088137	0.410934032438858	0.595425299253495	0.506177081153911	0.505494487788189	0.480279667350898	0.484307808273039	0.60790350024452	0.702065068026576	0.653692482878663	1.43800537044168	1.38022692711629	1.34016936110053	1.350086623596	0.399494660271511
7622_5#77_CLS01205_246	0.476627669477422	0.44535524893478	0.789248078628029	0.666094652578318	0.693471831820011	0.73721768026445	1.04533681904486	1.21456638425349	1.16527816929812	0.922752683110469	0.56375598592555	0.664663708284678	0.778737581096415	0.745210605977128	0.8022449941635	0.856232948226602	1.05410917265999	0.455754574223036	0.765856198321917	0.510103162753488	0.526907257340206	0.467680605304768	0.394833374356375	0.590656606504936	0.634715535918257	0.401088335810117	0.499975898443994	0.779296561787078	0.699752498291531	0.502166121225802	0.629229540008424	0.811914966766295	0.653924923638348	0.667202341400188	0.669560405257119	0.587147679475784	1.40634977787245	1.27580726329072	1.26033981636787	1.35026236785597	0.491287478591484	0.475482876787812	0.521649841871293	0.612121642387736	0.797294732003555	0.891138725841254	0.817481289037094	0.675248555737376	0.719475439635323
7622_5#77_CLS01021_247	-0.00265675334919813	-0.0616047397851034	0.133839893639724	0.0447191671847325	0.120572394304594	0.0347959137360654	-0.131414942371803	0.195914239492076	0.137205800700039	0.0737462249732577	-0.105748256020968	-0.0619450930843541	0.0524373954875781	0.0645739090051869	0.04986996067489	0.0607646692211663	0.132139631139923	0.0293261651573236	0.0727068364481998	0.197301953512211	0.173053274512851	0.0426880253862443	-0.0599530762493057	0.0793269470026523	-0.0499881358316756	-0.267954603501394	-0.0933500752117897	-0.0265833626562166	0.122715238515118	-0.0268582079014976	0.0911680142562972	0.168205623654723	-0.0119161329787776	0.0215034110620422	0.258784932832436	0.146419180050433	0.0125461130328279	0.122615241078034	0.131984333599613	-0.06623884127902	0.0367216151260017	0.194408165774082	0.0489785521983119	0.039468283185446	0.243041129063007	0.330233297385956	-0.101136036241817	0.276937754989818	0.0374299474007334
7622_5#77_CLS00830_249	0.28123198051899	0.223180019174338	0.896377953334445	0.574452147185495	0.785066236452767	0.638867237404925	0.340470650860679	0.623131233264203	0.53067159179613	1.08649714083878	0.681508227153783	0.740388672160423	0.967858082469299	0.523351942847549	0.701066159796133	0.446287199277497	0.550192168174199	0.73355035812593	0.723288124714797	0.601331128614468	0.808699226753319	0.398700388748789	0.412589845160534	0.512356937954541	0.50538756890113	0.392978730190876	0.414075825038346	0.654838554773773	0.625751916847753	0.519508017999318	0.569028469768069	0.712211450153022	0.444404216303273	0.366130240649017	0.531950169347597	0.447459908463973	0.724946561602502	0.642217177856075	0.69414870553455	0.71067121039667	0.650652340012419	0.74890956283763	0.687862869257152	0.715917054760038	0.812920428718288	0.685951896508982	0.779821502378796	0.632216540373941	0.569517941290203
7622_5#77_CLS01517_251	0.296568290901396	0.13543210727445	0.13502291546976	-0.0461342632663815	0.151624024313644	0.180646780199519	0.240732508003294	0.40524459748648	0.471624839770598	0.332505158410925	0.0331351770076633	0.0013175298092758	0.114042273420372	0.123919332180941	0.120720287145346	0.0382806550697872	0.206643156650461	0.160417700393024	0.138980055867366	0.146037481274606	0.217296112474335	0.29834290085444	0.205799549966359	0.155422393239265	0.72530557699363	0.481302396564908	0.824681078001928	1.0171226121431	0.119062844055785	0.26335242055103	0.17605691184281	0.197278547851036	0.320910559845142	0.392773565564401	0.514233675230617	0.461815201441043	0.119349787047781	0.0375991273157048	0.087036927545638	0.150883892827089	0.14513544002337	0.222896722733777	0.193368461533487	0.202889764790099	0.135606440639572	0.186030168869385	0.028924504322557	0.0787322711259542	0.223808620446798
7622_5#77_CLS00737_252	0.370895729962601	0.167386792137449	0.15848188829375	0.0173686790397767	0.0733054298798717	0.0842783857272877	0.24275592353959	0.395369849551365	0.462988794449794	0.0852680948684768	0.0705745166194944	0.0769962185931696	-0.00254493548674439	-0.0948642992238131	-0.022093634845044	0.00333099643368051	0.0148167839457116	0.0675224887182733	0.109232712473313	0.105058772527654	0.204327979846035	0.116478286100602	0.0462331624448407	0.146354512720899	0.432793970083003	0.209367174031792	0.642776498843018	0.511532004040886	0.135426290264672	0.198574085347843	0.141291493682132	0.182815318539074	0.275413300384617	0.308524497260604	0.449833225840502	0.445053410756877	0.984960281360928	1.08791808063126	1.25357611414857	1.1530420009945	0.25583890442959	0.274356322090323	0.138727325632393	0.235354160036611	0.190907106834203	0.197100327313278	0.00324478838281905	0.0453808149262223	0.208743794655444
7622_5#77_CLS00839_253	0.377091995926508	0.58321416005956	0.687295155071419	0.896223843889508	0.762148231448831	0.715168156897931	1.0689079736455	1.21400469647497	1.16468653712215	1.29896884837654	1.02622239406014	1.07824530528669	1.37256610860647	2.32611007788418	2.22757375872329	2.34130996754137	2.23315011039985	1.40648378076508	1.72721027042243	1.38943923691876	1.62383643507664	0.733062765994983	0.671697212051347	0.483844250212128	1.55563383545557	1.47440137072069	1.59217290588712	1.53968304435504	1.61412242676583	1.50752432623699	1.58851586701988	1.49306751729767	1.03102689562062	0.885535667854322	0.938451857500453	1.18442550263018	1.66561605924961	1.38716477695629	1.27109621319159	1.56159546670314	2.11155684804859	2.42689400803445	2.7735755889341	2.54514594746925	1.33460235073436	1.1589767821981	1.04417299350225	1.00707552582112	1.1040789828358
7622_5#77_CLS00077_254	-0.546642109845425	-0.672730820987914	-0.599973128846678	-0.693752371837306	-0.633153049768751	-0.541597308259922	-0.784802584103844	-0.596724952363289	-0.727046313175736	-0.887127443736922	-1.04624724427231	-1.25056618823657	-0.838197309363022	0.409927852813361	0.528537798175105	0.386512226662397	0.440726188788124	-0.526032622518935	-0.393935697084196	-0.558194923545592	-0.308385450488501	-0.307914378229945	-0.230898732167079	-0.317404397151343	0.455772533861094	0.386458063538278	0.268287729477544	0.371325338059684	2.22012147250468	1.94873012605859	2.09162333855892	2.10440897307375	2.430319870396	2.19805280281561	2.34616432583444	2.4004146567769	-0.814063366104723	-0.757930359345108	-0.81871274665831	-0.596195779103313	-0.443371767741199	-0.399832148535085	-0.332499291665252	-0.462491418386355	-0.619659970269579	-0.581990742525605	-0.711322795372572	-0.721466637429039	1.29828369459043
7622_5#77_CLS01826_255	3.9439071499374	3.28583895251595	3.17136770416461	3.05217860892058	3.21424478747162	3.13656041451605	2.69693919625854	3.01282722328152	2.97609350174768	2.39335886245972	2.0220587691186	2.06570550412373	2.38738482331802	2.72618719761403	2.92395392707423	2.78052394798103	2.77575434546997	4.06591526766651	4.53223186665864	4.19902711924341	4.26549952327745	3.70924588982123	3.70013985723254	3.60545531387431	3.78484752264804	3.68698812151326	3.55486117082061	3.69387987457256	3.4268422528946	3.27321636599752	3.44212951213423	3.43169882899656	3.33021121061691	3.2648407932381	3.29035501183331	3.20252551013275	3.045349205604	3.14155604423334	3.08017238624783	3.13277299667939	3.49840676807931	3.90304503688179	3.48190366307854	3.69684432129316	2.51073350899507	2.51252685625868	2.99926453080232	2.83441099100367	2.629197626027
7622_5#77_CLS01429_256	0.542429727873168	0.496565418169052	0.65796776377905	0.601563992802737	0.685635337588044	0.581184709783248	0.560837099330987	0.970389547024942	0.837274312087279	0.98602514629389	0.752756308352375	0.712505790776579	0.92027787271185	0.858517911803231	0.910852749826816	0.897860740096943	1.01481678394571	1.08370878533042	1.63349145436415	1.25775447042234	1.42509115759782	0.533512595443392	0.569877541733852	0.394760706629704	0.886196766570881	0.839786965138936	0.891896158098184	1.01612108829802	0.946392465874656	0.76184151496968	0.938557598116153	0.937837406741252	0.683782205920096	0.498368224728859	0.792242925031948	0.767463126426842	1.12297010272648	0.916917644893243	0.960675717357772	1.17657053649074	1.07066894704934	0.645971541078039	0.832592556041117	0.962847001582533	0.866497520396093	0.766846677812307	0.701780796055173	0.635125619650339	0.783913828011922
7622_5#77_CLS00557_257	0.130452028343383	-0.00887277509497686	0.073416697551167	-0.044932518056628	0.162957115121232	0.108980657260073	-0.213645882907718	0.0575002107949807	0.169412815029322	0.805745566246113	0.796883907110827	0.775464023148167	0.873390140026821	0.178075102227847	0.250661618060617	0.570122827187669	0.603412364000306	0.325694033658662	0.447102351229697	0.56653576317793	0.499301316318325	1.32798239129431	1.30182322317541	1.15632605442815	0.848245026779294	0.787540509090309	0.931596281918441	0.786362837338526	0.4110607328781	0.412184754388136	0.500730383468989	0.603746002927222	0.339787212858244	0.220536816966986	0.357469207691842	0.42687557630788	0.606846478333321	0.71919183640771	0.856505161399175	0.875704057131207	0.984254195231866	1.19543536057781	0.981687966189062	0.875883029864974	0.549582744548104	0.37851181491799	0.213302797410904	0.495295301942617	0.308212161059416
7622_5#77_CLS01725_258	0.245553005041174	0.220136357621612	0.445553755236249	0.334225784379717	0.364885433897964	0.425065507865966	0.180783831669887	0.373404518054572	0.441658237266724	0.473207077136662	0.331142968088669	0.220790944421527	0.406536279727829	0.310392179262447	0.232647564189264	0.395806341060434	0.387777308839166	0.142636359952942	0.179622040364711	0.329182081943218	0.212446712812939	0.268081685668351	0.278611540124613	0.208664414516246	0.166446830208372	0.0285486085941038	0.109741790165723	0.205506403746153	1.43549495118829	1.40215106736116	1.45545745419328	1.39295603250747	0.215351909898715	0.15978278588789	0.296586965544821	0.33238338401728	0.162205266009579	0.330744321574038	0.434307870547464	0.260367907366531	0.153959290410375	0.3702580011735	0.271635518330751	0.281806822014319	0.863206616582099	0.670149022204896	0.392137180947806	0.639271297907891	0.449052782266813
7622_5#77_CLS00967_259	-0.108334831243734	-0.294219197734185	-0.607867512653552	-0.649244110697797	-0.471966385404137	-0.597595089545205	-0.66995965776508	-0.501399993339978	-0.509367045462316	-0.587567161878015	-1.10726768221817	-1.18916564357243	-0.592185301897963	-0.952988653524841	-0.597545916283726	-0.788082381754903	-0.77815043072745	1.83063626674769	2.23576511840225	1.62023799243244	1.59307418130595	-0.21950540400818	-0.111891552034532	-0.251202866223379	0.142367911749965	0.00745620013454484	-0.118735393631704	0.153624612047958	-0.180638099338932	-0.221441090085387	-0.234407857646211	-0.164777659741635	-0.34284636548578	-0.556645877275622	-0.307152742206965	-0.295529473330005	-0.603188736483146	-0.63928586284649	-0.523256863132138	-0.618110555531755	-0.21037124683877	-0.330181716967592	-0.149233201618625	-0.14731781357689	-0.966095767394025	-0.948860959343937	-1.03494291781189	-1.0009671700047	-0.717457554762735
7622_5#77_CLS00021_260	0.256797762208796	0.214029702828324	0.297042718826726	0.0968236905756612	0.147065742351339	0.252092640573792	0.243766568092926	0.536831386869983	0.505661163770014	0.447291595333636	0.186103422233939	0.13035595360784	0.244980295941998	0.137650048043049	0.330547327295934	0.260827218726044	0.273844206910811	0.368046244465104	0.270224589145618	0.516628253211294	0.511197174251544	0.21494786313828	0.139816436126472	0.13172630079591	0.419497147469544	0.26018432831979	0.414075825038346	0.45352640060532	0.144437531559641	0.221578821719339	0.261093015698609	0.25372369484078	0.343800275364869	0.371498414436703	0.386324070364028	0.397306068974563	0.378754769480883	0.200249464960264	0.364456761293493	0.345866775647705	0.293061368385787	0.307037020884987	0.296808589540317	0.246639967583125	0.498647911971258	0.42023392258891	0.126221705677471	0.26946816338771	0.341743058032208
7622_5#77_CLS00317_261	-0.631175620057093	-0.802898113192493	-0.818434498593209	-0.863441965750191	-0.887588326676346	-0.850766172431943	-0.943692063134133	-0.554004077378668	-0.787587855110786	-0.904928730101165	-1.30753398781983	-1.16384148721256	-1.05705803972922	-1.02764585109505	-0.945296885589167	-1.19421825271698	-1.1688143346537	-0.47772642570264	-0.588204517506256	-0.488589456059726	-0.439629983766755	-0.496733691424728	-0.551104891253178	-0.68716101712932	-0.242633213774072	-0.532532824400526	-0.269316412007555	-0.300806325530974	-0.332391137312191	-0.305859977880843	-0.232126916394972	-0.373364281553052	-0.327873858549619	-0.374874632985202	-0.39592867633114	-0.36139860418402	-0.83920292838323	-0.799750535039736	-0.730243958795997	-0.732974512563757	-0.128916027913212	-0.219259902893265	-0.327682275367476	-0.292226118548577	-1.11535513289365	-1.07791969412119	-1.15860609101858	-1.40315778972794	-0.892668039369111
7622_5#77_CLS00595_262	0.0474144014342102	-0.00708836541679503	0.115977159779213	-0.0630646592162591	0.0478561384234411	0.0347959137360654	-0.00839775252194919	0.214004696474971	0.149218318402019	0.0704372899426815	-0.0166783528595431	-0.00660575806503871	0.0767530560394487	-0.0331293052102151	0.0401548058416772	-0.041581425441894	-0.0171831177517259	0.418624343637291	0.158476231493163	0.651999539875835	0.495314132644888	0.153952991519265	0.134476411371272	-0.00302311131732758	0.166446830208372	0.0159302041799023	0.251874639586712	0.210768519151566	0.142639780497246	0.0577540198134443	0.121807286606664	0.10056690677936	0.114042024405373	0.026616334455694	0.0728119901582538	0.187308011163299	0.0265303424685293	0.0435239612728111	0.220661491675834	-0.026620011813101	0.0462318344084753	0.264601754564591	0.135242553307918	0.0946368741380752	0.332488511468439	0.406273149423427	-0.124107340420842	0.126766505419363	0.10516412394818
7622_5#77_CLS00056_263	1.90887445878849	1.99780741143932	0.672705979771425	0.474078428277942	0.608985481825338	0.57106049250954	0.593709039149886	0.852637966097296	0.934878169360305	1.50358072618018	1.10148703177995	0.99240076430528	1.52496198589301	0.76050433620348	0.881910381127494	0.682784131944679	0.742366561618965	4.90023213218316	5.0750169971354	4.9044123128993	4.93874707170798	0.821521864251876	0.871085300123154	0.944584198530901	1.45414329027644	1.3567447584139	1.37140936023561	1.75848667020682	1.37169830060733	1.19774566440008	1.14129149368213	1.15529963945779	2.17762740878366	2.03889826866039	2.28305021121007	2.38637295907134	1.42875415601961	0.974648963769075	1.04221472993641	1.36274790697636	1.22351057294513	0.806515306226043	1.20671140095104	1.19902194735038	1.33433829014226	1.08623766545803	1.10470277406476	1.07964778360991	1.0750212507255
7622_5#77_CLS01334_264	0.149882558292283	0.0123958416586731	0.138566171546898	0.0582023965483529	0.12521502112968	0.0675720529948887	0.0447570741944308	0.286318901290862	0.137205800700039	0.312337003414397	0.11099249753889	0.0428554789617976	0.175377548102785	0.0778613111364148	0.195930289464272	0.132266524452197	0.210459812423752	0.230960026326974	0.275591098895434	0.274791324821292	0.352744305605709	0.201823841138388	0.0233024274000453	0.137229276473295	0.0740005814437783	-0.0891987824506586	-0.0118201897151913	0.0379955879207845	0.197354039407875	0.0956032809662517	0.201592003949948	0.151590909803828	0.134263418023698	0.0833307254500166	0.208260183289628	0.228469835336201	0.0601539945398812	0.165354674514077	0.177004137753737	0.132043810390991	0.0873476881959707	0.208722762709037	0.105277131908631	0.115306211073396	0.458019393552297	0.540150205175342	0.0484595026699886	0.250623213063998	0.285417295157451
7622_5#77_CLS01654_266	0.241030446350479	0.42567288307308	1.09302882680513	1.01736867903978	1.11007153486914	1.10137981474186	3.76328169108724	3.93495477491978	4.16793751574861	3.49064167047268	3.18486239416525	3.20286550178881	3.5581556266509	2.25207568367162	3.00297266926743	3.56741476747892	3.74623338648936	0.797962371061342	0.891175215357903	0.772483433440783	1.18465456079162	0.70808610046377	0.685151862726917	0.746398637728106	4.56046889482494	4.68607578451142	4.90363241939675	4.71200667048265	0.803520384181734	1.01512794425191	0.891218135690668	0.97188488756893	0.673189683732891	0.541869863365447	0.739339843035488	0.746118224028487	1.01800054312494	0.899872948261541	0.986196238038811	0.984733464753104	0.809869545598854	0.681595450808761	0.812005495644335	0.778163209342821	1.42392777567615	1.83742329977856	2.21609995091775	2.30278090881764	2.38012634706934
7622_5#77_CLS00924_267	-0.0242705664552592	0.00180072641947504	0.255222543132099	0.0660098104894367	0.170837638255477	0.0783340219780317	0.280671253373438	0.385427046303786	0.388937557468333	0.589310600206066	0.248614815396586	0.315454748831126	0.337776736752097	0.212772722975936	0.287055855321016	0.389052928887969	0.535814285849495	0.32138961960265	0.206094251725903	0.323238942577186	0.351274417510256	0.0614924268243016	0.0965323383976706	0.133562959275526	0.0199607417308876	0.131569896406125	0.0214817854356362	0.124180834155474	0.128176551185284	0.0973810939341551	0.102056330399032	0.0928519416513538	0.129622035872831	0.120469861863063	0.177073589748685	0.236841396781317	0.0357784192705441	0.247212943930851	0.341676892637199	0.152322990244063	0.0781055358911225	0.246875585668217	0.228133879694164	0.13770559602996	0.412215703939172	0.514350250071187	0.146624878469423	0.305392122274176	0.223808620446798
7622_5#77_CLS01001_268	0.774503824523517	0.97406433956446	0.966501493634656	0.814497527353645	0.882203983466539	0.968207832892496	0.774514409950312	0.795967830126418	0.896197701196245	1.35986861579611	0.987242500807563	1.113397126448	1.24855220923205	0.790613847301428	0.814407632872078	0.764632575211142	0.799228898574642	0.825579496618277	0.826832981772588	0.876591836781522	0.93280134413423	0.60788727128597	0.606337479550088	0.779620057243521	2.25472881941325	2.00798728611179	2.11519622025783	2.06826644210289	0.859316009050378	0.826507871359295	0.859486027124955	0.807207964088768	0.770810416309788	0.674821269168669	0.758528929414233	0.748071772114242	0.965734743668678	0.901504956400382	0.991896987926786	0.930409949221341	0.872153823853198	0.873507265690447	0.821793890048534	0.821575008016685	1.0909755149774	1.17586221811442	0.877820966893488	1.00611276633201	1.66569521363672
7622_5#77_CLS01754_269	0.252310371216481	0.301582535348436	0.794498339315233	0.52432866775966	0.629554621822702	0.604535197060629	0.480805765393777	0.681178518632075	0.643674263686155	0.904750495731118	0.439179582897935	0.483259698399069	0.695345100033327	0.622937423756907	0.776876680936287	0.630061028391763	0.723793679297527	1.17241689660205	1.17675670667032	1.06733337171008	1.29886146463041	0.373840008392387	0.415528125281876	0.499595915818057	0.695276781553018	0.50707903149833	0.727125768579256	0.792225076371187	0.682533427242824	0.485971058280084	0.555889079848592	0.583243122933567	1.49460062172826	1.28168945458681	1.47569528915247	1.40970043249975	0.486102526706452	0.430199237474794	0.442657513767889	0.408629292420667	0.717653174377881	0.61559789203452	0.851828774904034	0.872244452801628	0.872693264589547	0.729210945768699	0.712625460305594	0.696491566896265	0.798074538036451
7622_5#77_CLS01396_270	0.385312502731475	0.352506470511109	0.350981525937529	0.186526493523893	0.269549748876335	0.364804983048492	0.322407017332491	0.444081264024597	0.544381182205914	0.676773441456405	0.323268589642359	0.388263184463321	0.569052599855555	0.162808345574536	0.0833668726629764	0.254339019363735	0.299155295439999	0.51977106709419	0.382251206879729	0.370112345998098	0.575556420047922	0.408525818604863	0.451760442441211	0.628919623066109	0.266380433713787	0.0718636502818573	0.38727576569463	0.191379534043374	0.2699684136435	0.170137436369469	0.252974282731705	0.146009877540527	0.596781016534738	0.371498414436703	0.830923393196008	0.752944100422722	0.30290412891932	0.462620715167171	0.544807411813014	0.307630570115196	0.155717602682735	0.377516859459993	0.315404271795829	0.244765119962688	0.676667254641494	0.61973991458094	0.228494531757143	0.614637793236106	0.322278197484476
7622_5#77_CLS00811_s1_271	0.130452028343383	0.0141541539310328	0.0206292831917327	0.0781938717358202	0.132151068340058	0.146963653943232	-0.149877470908864	0.0116965211818556	0.0743360094862417	0.0662904200542087	-0.111835585899884	-0.111637780379809	0.138890164988222	0.347156175573039	0.467326060756378	0.311708387728229	0.428489516269227	-0.050241092160995	-0.0272692874315492	-0.0676833586917436	0.0534100275133618	0.0943290088328474	-0.0058832282154917	-0.0356738976076443	0.124041263943372	0.0534590699004358	0.109741790165723	0.034042996295284	0.115401179549814	-0.0152857257367494	0.100247308167159	0.0595951257230531	0.675314419081428	0.929872935596475	1.22723368440595	1.49941198809869	0.0974350106193409	-0.0307878476645449	-0.0551920002141575	-0.0898624458049202	0.166222710076205	0.0811556134686597	0.149131421498058	0.119404779287017	0.0660655073864937	0.123236306524712	-0.0685879563782468	0.0596804303526035	0.0532590486493092
7622_5#77_CLS00883_272	0.261271238788103	0.291468457584239	0.61027793758271	0.555562253214575	0.400748695772061	0.452899716062692	0.30605084634727	0.587147662639937	0.420007564297581	0.750474790409884	0.431874782274702	0.509886200444422	0.804203327867631	0.820107788442902	1.80941189931909	2.13479180960753	1.98866283252581	0.387393019614056	0.741500927972826	0.450009999276132	0.629910949486323	0.388807583990358	0.367782049801859	0.397820506378761	0.816894487612657	0.90852746602922	0.89823768497201	0.890590206214164	0.665106355484639	0.437669725942857	0.729768478579526	0.74949246623248	0.372893186885195	0.238275094207188	0.385024930212404	0.587147679475784	0.595425299253495	0.406258272548058	0.356903366861857	0.649822649714878	0.649404873405608	0.382937135244246	0.732365108302464	0.613575239529235	0.586415689485397	0.456454110501662	0.455054725697357	0.533215627454673	0.385272043140915
7622_5#77_CLS01870_s1_273	0.0882722128510842	0.0123958416586731	0.103944604284317	0.07709047203317	0.0576041149750033	0.175087254857619	0.0190148738825577	0.137873627259001	0.14562505367801	0.170414593570019	-0.0324692024946511	0.104842365857499	0.15420554279742	0.168552328109341	0.18164062175916	0.211917618245097	0.139164942612767	0.150745965572183	0.26303804855235	0.365782092499366	0.450712045253194	0.01722804039529	0.125532210120223	0.133562959275526	0.128134018577256	-0.112099184560739	-0.0540484251044884	-0.115982447709323	-0.00896361907050292	-0.0249230029957843	0.102056330399032	0.0850954980169192	0.0823679741275747	0.0401628662936417	0.145197915539935	0.180090912366287	0.152318917692465	0.132377352067806	0.239952830284594	0.186437565950076	0.0136380020129607	0.0221692984935231	0.150858166217526	-0.0636252097786567	0.558201291096497	0.384220944018113	-0.0253008098014789	0.177820149262791	0.285417295157451
7622_5#77_CLS00306_s1_274	4.04108713724743	3.96772679232495	2.75368521915352	2.61188675212216	2.61868951367822	2.68849020047095	1.1297619393901	1.19875586940602	1.53525594595831	2.61551480354897	2.42689680479848	2.49371192846712	2.56705143728636	2.28020276598876	2.48265005093617	2.90231396425494	2.88888901188936	3.23306210570407	3.84965062956254	3.43251841520624	3.45379729185327	4.15017582232755	3.98487382998532	3.33854469706315	3.61735089249256	4.1149024900283	4.25969414404601	3.60258561418441	4.49324283967875	4.95168142959219	4.69640432208415	4.59190695365808	4.47338859228788	4.22591828261714	4.4028666060243	4.60706218611423	4.07406050224553	3.86871736479432	4.15239909056585	4.21322900706959	3.849790188378	3.8123857237232	3.90727881947203	3.8725480183032	2.38021212556429	2.3513720644441	2.21673491199524	2.19917913060851	4.12689764589546
7622_5#77_CLS00243_275	0.628053569459727	0.463486304958654	-0.41546983161494	-0.409219682910503	-0.29718021944311	-0.500091023499024	-0.502998374250209	-0.329426581726917	-0.367407052555983	-0.490298369259026	-0.54632084740695	-0.50266511638921	-0.590908015368415	-0.328385424814591	0.166091794906652	-0.0832338946509044	-0.129688003363876	0.919701673982827	0.871227101131042	0.991600722744369	1.00094260761923	0.240843084720918	0.11833670871602	0.402398072485305	0.754722064970364	0.607215702783781	0.617376282166342	0.930472997387202	0.20942687170845	0.168447108067269	0.285178634222921	0.29633444253458	0.724365557386571	0.466114025724233	0.653464719068289	0.764570987053558	0.778264536910966	0.737582079570162	0.752882530325017	0.91013755419508	0.159227811326556	0.485595266607984	0.131749343269821	0.147773292440158	-0.20692648272486	-0.283404831419757	-0.600685216979146	-0.382837805348348	0.321344716351364
7622_5#77_CLS01408_276	0.455311438240329	0.332915742153228	0.70652069276367	0.630434051255868	0.785799499513477	0.667658116085754	0.696939196258542	0.835212147304496	0.896910319161284	1.10965225349543	0.746881451318377	0.699171726847732	0.833514709953207	0.600449758862787	0.824347500229324	0.667517375291368	0.647718516830828	0.631776092607321	0.830483835785545	0.624473208426911	0.796869383765069	0.519980182136543	0.45604780084431	0.595994984625246	1.09087440000817	0.961035520069476	0.82911332431719	1.15907904214007	0.830571708736251	0.550986249472485	0.606469637008569	0.727239659385353	0.732551083123436	0.694230015354798	0.786350357108747	0.919080936109184	1.10184467795735	0.840707078273123	0.844852388801927	1.14727985637651	0.836422964640171	0.85542490670699	1.23384753088856	0.874671190196167	0.958807742613359	0.891940445806808	0.968981963866275	0.885651030577554	0.824668748048163
7622_5#77_CLS00596_s1_277	5.52189588461595	5.35550028995876	3.4128857465958	3.21451873324542	3.36733691289206	3.3852931608202	4.80731269365516	5.0227634281606	5.16568477572543	4.47820992581145	4.14169961148007	4.15875095087097	4.41426936369573	3.04193532458527	4.04699259596978	4.24776318402242	4.32254290498064	5.30495104586843	5.69948706628912	5.59205430520803	5.66183393101415	5.08682720658519	4.96495538376663	4.8199565607562	5.52020814972474	5.47079396988244	5.73112769913675	5.52351932925233	4.17817593772401	4.1978492430368	4.23226881910871	4.20188080786566	5.83924080277101	5.73338925666517	5.89689864919837	5.89206072217547	4.09208861689793	4.15965483705965	4.38169644866051	4.52789954781866	5.07020288500656	5.10512989614015	5.04283077709294	5.10365151814008	3.41752283469298	3.31991901348014	3.34110148521041	3.27480752936707	4.14501494031992
7622_5#77_CLS01333_s3_278	0.241030446350479	0.197101886807507	0.168915244627469	-0.0317789702893112	-0.0184432056535417	0.0937387149763538	0.349887753754599	0.679552030251358	0.744511370303986	0.324888320248029	0.0958856051486823	0.0473269748088736	0.449379280733565	0.0573681392723344	0.311491641308544	0.0220033664841264	0.257335119745372	0.514752992327566	0.850999292903341	0.592710646042123	0.679951631985919	0.486356530065191	0.415528125281876	0.237984988186467	0.39592867633114	0.276145468831562	0.531594111000878	0.444620847383428	0.78865300288046	0.626802031171227	0.759873961895703	0.679103138341084	1.32497640107321	0.561965080265157	1.05086016280614	1.04200845801433	0.265395825181139	0.236907935539111	0.365711824479117	0.357142782132559	0.406693942873314	0.458469766411604	0.341344490142154	0.259696120408572	0.306339448286645	0.282118957829233	-0.0181112847520914	0.107145788269431	0.203687024526026
7622_5#77_CLS00731_279	-0.0545283875479399	-0.163258519851022	-0.0773527959547717	-0.188816728734954	-0.117796016533461	-0.0382356572329829	0.0389467762044298	0.300145056157879	0.277338781509986	-0.0307557014710067	-0.211262331590813	-0.275877276765758	-0.100928659835782	-0.18476618592557	0.314517217476984	0.213829739188876	0.255489060579999	-0.128553494624395	-0.163451863394199	-0.00278930891304618	0.0333849167985036	-0.0778805458040193	-0.0296644541715345	-0.109783111636155	0.234465253637024	0.2619665336618	0.903501080233212	0.875207173514779	0.00890894999476366	-0.241525336128719	0.0542684314447666	-0.0239151239017854	0.472777927711194	0.309923135315749	0.50469516087502	0.660547922510331	-0.0926886072447672	-0.154198054604112	-0.120467909574815	-0.0983940794260363	0.660593430446573	0.754495997856209	0.637024394637859	0.680293145029315	0.0596903532172668	0.224727930330557	-0.324583907944227	-0.130492161910272	2.01768433364338
6925_1#52_CLS02450_280	-0.071304100298768	0.028144033648978	0.242107043341841	0.210876354939641	0.257970229981451	0.227594461711146	0.0802678358100479	0.442164061030306	0.387924073028417	0.462518069558294	0.115559024203103	0.153057213532783	0.339117531496269	0.141549226202732	0.423158477480808	0.245019251547168	0.240634926362867	0.373600418951295	0.243088459208105	0.343933693502686	0.360071365747414	0.235333103328639	0.143365503207542	0.343313941211028	0.356353164477351	0.0759218668562109	0.131436861265041	0.331622914025951	0.231583285360617	0.175196570861479	0.186325247296637	0.119675729727065	0.434402824145774	0.376846687627145	0.483000089775702	0.45704595729317	0.225539836367027	0.210818706670452	0.275109275698211	0.127660936009793	0.166222710076205	0.295587000141449	0.260482657392023	0.340919915682544	0.634822572699409	0.494428999112978	0.243029362422487	0.32559899116273	0.247589846402841
6925_1#52_CLS00593_281	0.215899731026797	0.204820979812414	0.628871804157974	0.507226240068945	0.55064412625512	0.45106071639891	0.298289186518458	0.460275435839961	0.487797653839545	0.672414842851509	0.392099380021243	0.709284589235438	0.597901805443653	0.417183668816159	0.537197458273916	0.419197392627535	0.543399450750774	0.449193876055071	0.319552301509187	0.439059699715591	0.487306554043522	0.336585249468575	0.249267578542469	0.520802006210799	0.742760453040725	0.54855566747449	0.569173408803019	0.675284530860596	0.383924602940585	0.272823100344032	0.25460168847775	0.327897250931475	0.387222555655997	0.308524497260604	0.323963404476125	0.418313562804455	0.261459410621969	0.36071413715351	0.406528036987169	0.196237569946815	0.478699657223125	0.507265270246448	0.522983817963459	0.414481654524948	0.752936535879151	0.745714361630903	0.464923012780453	0.564507933464645	0.87261183639151
6925_1#52_CLS01256_282	0.970275003452633	1.33221112917664	1.60516501418906	1.40935735736209	1.52056418548641	1.48245951378981	1.40377919734314	1.64329736299495	1.69783897205946	2.0691944800675	1.73208878431376	1.70423701904247	1.95239076211518	2.61103450950395	2.76383880846944	2.48717765363117	2.58258018004023	1.57926575388229	2.2430884592081	1.65318450506844	1.74632044160163	1.43199795272337	1.33479157386078	1.09449339459693	1.96781959425085	2.10401417388556	1.98172478814751	2.06778320812051	2.02851108634816	1.92139141746808	1.90371809871893	1.90627209161787	1.48554791450431	1.31759150101414	1.37458947754609	1.4232123622173	2.4620074429152	2.13792618598843	2.22654510681017	2.40742453657538	1.99951053602893	1.64145605995555	2.01998338093349	2.02697733900225	1.56204035036981	1.53682218745759	1.53970373845427	1.49506657502325	1.74615377237285
6925_1#52_CLS01937_285	-0.0269952037917953	-0.153356661894335	0.229978851587646	0.00813539926173945	0.130997373723686	0.110146471497966	0.0723253342032351	0.12119488611237	0.158756832757616	0.322804002465466	0.0665371211462311	0.0543257296369024	0.0743398493866394	0.0449310360341126	-0.0106888715727944	0.0912489773000367	0.0715262257374025	0.0623730660917019	0.0182590524258224	0.00279892934923254	0.11706866473568	-0.10325233551233	-0.0619951077875243	0.0755102912293619	0.00445964819069999	-0.244993455058083	-0.0622339508413532	-0.102866947919065	0.100660872103996	0.0668562269206969	0.0392402222124364	0.0476719583472338	0.104612611485441	0.0585840631143295	0.053315814532457	0.128534301738133	0.0856095752225503	0.210818706670452	0.137872892962072	-0.0315132727196534	0.0500184377394604	0.13568572665138	-0.03490052613963	0.187355886147012	0.237403392146989	0.280283078420231	-0.00680064056868446	-0.0388834041309867	0.0442351253058479
6925_1#52_CLS02395_286	0.0806989931462834	0.0333554602943202	0.29915501062557	0.167990542086466	0.0923984468879659	0.114800330504185	0.253834264503125	0.293780214771523	0.342610868015916	0.377380535320277	0.142658743952557	0.20715370976383	0.19919967929742	0.153183926686136	0.225164134823045	0.128216851502916	0.174764433202808	0.252221180137903	0.279157713915627	0.430792083731991	0.390445014790933	0.0510758108789631	0.11833670871602	0.184062441283167	0.449244490863597	0.211213233197165	0.276424778915882	0.336445297482795	0.281450981690792	0.215043385669393	0.283585376147254	0.435516494735511	0.038474147814636	0.173677227546269	0.243095558780462	0.121016332454117	0.297788183697	0.27517795246683	0.32499815149057	0.218390712185366	0.231035513429017	0.442984518914184	0.156026034576467	0.28910238770484	0.279159009062312	0.375648755750751	0.0143898756356684	0.142039478294889	0.0777876850168742
6925_1#52_CLS02439_287	0.208969237118181	0.412400525980043	1.19353814307287	1.00639756121877	1.09831356399297	1.12059662211337	0.695462537950618	0.761019321868044	0.753982050096988	0.908924829255181	0.592119187275507	0.761924755946627	0.762839954216206	0.577606015239182	0.583082086765621	0.589398587244021	0.719112856982226	0.232489115013719	0.447102351229697	0.346866001505845	0.404686937366712	0.455094309197653	0.412589845160534	0.571815172130121	0.559427408614019	0.420367398305	0.554526632838618	0.745855113233153	0.459522221834744	0.229706702602739	0.286770134705209	0.426337067961116	0.342463827802053	0.481090233297024	0.534296015459393	0.603424968061445	0.500647074501394	0.450408525702432	0.417462199109542	0.529838468200015	0.824313282362176	0.918990035484455	0.882290886714904	0.881927006198966	0.533570426559473	0.669214028626552	0.612343602873631	0.42643750972611	0.664591532562198
6925_1#52_CLS02014_288	-0.0489795536273139	-0.215873146014443	0.295985412043684	0.059320331544928	0.192013148405314	0.163903516364943	0.0859143989511892	0.101894330153435	0.214700321484484	0.353076253715987	0.0345137676915304	0.135764939476458	0.312744588711718	0.126872649570288	0.194836095220779	0.200391364864071	0.15707449035591	-0.00449550193941128	0.127154620470575	0.144353073563252	0.142785834844055	0.0405834370613203	0.0910293627202847	0.178735561234193	0.00890555322189179	-0.219902474095253	-0.0642876096093268	-0.151551461412911	0.0631374294577931	0.0412239148909581	0.0966224443484052	0.0635477173485537	-0.116466477906974	-0.0466680915795372	0.111031312388743	0.144937212749204	0.0280758113264312	0.140692620279809	0.196884108392709	0.0815740225549924	0.123735368422244	0.21683921191341	0.115924376108138	0.121449705272042	0.325597065135989	0.339078788252676	0.203085367729418	0.208276922354404	0.191477966830808
7622_4#8_CLS01167_289	0.0317893926653365	-0.0690317576851722	0.1792736898988	0.17213027244739	0.248426457310581	0.245741808421405	-0.0598405468286831	0.27451545467698	0.178819172986392	0.222771618618411	0.166117716776546	0.135764939476458	0.355110619517243	-0.0563901514091771	0.288082319285262	0.0745097607556602	-0.0250147502340337	-0.0651914336269659	-0.132321965950029	-0.105260816508221	0.0820500755572642	0.240843084720918	0.150437551883044	0.0926062850526694	0.00223154729858344	-0.0510834098791104	2.14229293256096e-05	-0.00405679363960765	0.186924873213602	0.113283588526784	0.225023760991087	0.164529965511324	0.155727927212295	-0.0829186178488985	0.0711973340961585	0.0467777021621991	0.225539836367027	0.111377053455254	0.203918227841259	0.204584912660335	0.226023249994029	0.017530403690003	0.0526777722786225	0.233464578835392	0.023459336008635	0.198397131931731	0.050740443921228	0.138529269651068	-0.105883323794259
7622_4#8_CLS02595_290	0.110756227002462	-0.213813623836149	0.109973426433735	0.0356598278972662	0.263245172022126	0.114800330504185	0.112714458294905	0.373404518054572	0.441658237266724	0.0420006409643072	0.0584282752130161	0.00854251438342324	0.19919967929742	-0.0430523518720243	0.0821838508329407	-0.0844082496533876	-0.00385558610473424	-0.0409751962061424	-0.0228708235340314	0.0610975699139011	0.0260335885820577	0.0861896640228306	0.0855053162486481	0.058209277272157	1.00334602787999	0.868145520292652	1.34302252764491	1.5747968974989	0.0650369623732754	0.0884700400267597	0.210004243766146	0.112062545617189	0.103035033372107	0.0979775014144177	0.278509586343045	0.316673300928619	0.0571294755267111	0.0136534316906722	0.00725785356664055	0.133501814598853	0.129115219432897	-0.0153663482747977	0.17820865436248	0.0459426173459967	0.28190021270078	0.386498284729178	-0.061180006643978	0.197633812241788	0.0121993433892982
7622_4#8_CLS02048_291	2.23468466842291e-05	0.0298832683875148	0.0758828435207271	0.0435898559404606	0.176440344484853	0.110146471497966	-0.19709470664387	0.0335073551731835	0.156378109974886	0.185787088944263	-0.0281454378969954	-0.0239236350137126	0.257798006482645	0.0727652442308386	0.00187823786449925	0.0839494566419656	0.0923597291545697	-0.0633141463862952	0.295099257784647	-0.0482920043791442	-0.0515595320881808	-0.0439863860926444	0.001957525001691	0.0620719169045572	-0.0476779751444756	-0.09147253397078	-0.238844059783284	0.0360206457357268	0.0187433100993388	-0.0701029862999043	0.107469826585397	0.0714205611198437	0.0218721804775051	-0.127656932614183	0.0776451438941965	0.0499484617701427	-0.0302387534639692	0.0914970828162822	0.177004137753737	-0.0249926060670553	-0.0538455947030254	-0.0106206366241466	0.171419488699842	-0.0474539191075127	0.310641188457431	0.288830598375393	-0.0235000668497101	0.268397914791974	0.169860298101867
7622_4#39_CLS02664_292	-0.0545283875479399	-0.137653703700622	0.171223557185332	0.323099546399337	0.200836998792321	0.177313636535402	-0.0723640199203484	0.0921463536018727	0.236258886843581	0.119291677157355	0.00809258995460027	0.102388802271417	0.156488890740512	0.0449310360341126	0.177215173378363	0.0628878411141365	0.0224357117141931	-0.0994071489648789	0.0991790478093915	-0.0234667253445728	-0.0169793003780345	-0.0417548387940609	0.0213749788289324	0.0697663086945575	0.0612144264879344	-0.273107091266997	-0.173101096748253	-0.0327885121829237	0.00890894999476366	0.00758442358350919	0.157039685672437	0.106326176068045	0.0678845782343416	-0.0502524289285766	0.0352098775738003	0.140482155042582	0.0841245570359614	0.162635173160487	0.109685666490838	0.033966141047939	0.0328999041735933	0.114120376816446	0.114155283255084	0.0286127388080786	0.245290069566568	0.229810084563193	0.143956679001853	0.347555134894373	0.188409489869263
7622_4#39_CLS01934_293	-0.105452322710613	-0.129865857308177	0.236606864964752	0.247628577492568	0.282076846752497	0.240428008524937	4.95963911717467e-07	0.201591913254026	0.403052086941232	0.313037170883073	0.0454953243552687	0.171900845221893	0.265575357074365	0.121947089849336	0.211162505301701	0.12720265459585	0.160037918390456	-0.259984978147939	0.0561714687218995	-0.0406078581659663	-0.0169793003780345	0.0129406819921911	0.0329012322099587	0.0308772953009626	0.0633533372442692	-0.0422595594921038	0.096934013865102	0.169926424377058	0.0707206008768573	-0.0601601830523251	0.123589491948675	0.197278547851036	0.0903519183602715	0.115679503147875	0.12976787497033	0.180090912366287	0.119349787047781	0.105724959875738	0.0437837295917554	0.0494958393415423	0.134475083334907	-0.0129915410868939	0.263677996551831	0.0799900981736741	0.19847116349675	0.0809742701968243	0.256431408260266	0.0328301047077932	0.228795473116557
7622_4#39_CLS02670_294	0.267955552093317	-0.0653134694390616	0.208786970141814	0.0847966065600669	0.305787266771501	0.218974898858619	0.0447570741944308	0.15201780957927	0.26965609672369	0.207037058156136	0.159183184985423	0.12068961901436	0.173875522937553	0.146408425949318	0.124173089050862	0.0628878411141365	0.201858094085084	-0.136426338395685	0.235765118402245	0.171070411939032	0.0820500755572642	0.102422690879184	0.132692001693091	0.0659242424001629	0.172404285504772	0.0348166635265379	0.0877154838357228	0.0846008261807896	0.133617268032799	0.0338159651566894	0.275592585393724	0.168205623654723	0.118733719730095	0.0833307254500166	0.224330876503309	0.247928444936337	0.341949328482336	0.214762294659156	0.10668629942113	0.316643419852808	0.173183857675275	0.21683921191341	0.354891021980102	0.235354160036611	0.140447703709071	0.210016215198564	0.14715792670785	0.109538317907129	0.272918026348865
7622_4#8_CLS01158_295	0.125553228930542	-0.0542157605557314	0.319069025156725	0.139732282044951	0.479003114505284	0.359912828340715	0.0166517365140759	0.44981763357374	0.289329515778109	0.194932571493315	-0.0216839912324946	-0.108792227108408	0.158009117478533	-0.0485947906552209	0.372765982496171	0.236579672479367	0.341538613933769	0.170025028067066	0.286264600409886	0.177673146763279	0.183002934920458	0.180956093425873	0.31840157023033	0.330560752830458	0.571500240914594	0.381548149414472	0.430211880845222	0.911208237292659	0.339102405331362	0.0920410691789559	0.210004243766146	0.129136058976131	0.129622035872831	-0.0538456936525851	0.205318907977507	0.236841396781317	0.212006012531536	0.136540977009341	0.241320962241927	0.0906097204056309	0.332460186032502	0.346411259219131	0.381608360355882	0.373887322256005	0.285729168611359	0.264892543718638	-0.0599490381043744	0.140285441554946	0.0888006777392913
7622_4#8_CLS01153_296	0.350047172912278	0.462198759098195	0.839459524581798	0.628175723050056	0.788728830552149	0.639674791325193	0.603190092160771	0.8769697091974	0.771185121629507	1.02799584313781	0.638639482396643	0.690213388467519	0.890409217198947	0.534515488678011	1.15093788545438	0.782779921921401	0.809330962018812	0.67515152074156	0.899309643099082	0.708947776590447	0.700877470840465	2.55320712850272	2.63781571102326	2.78751564117554	0.978626349207433	0.741018206662813	0.77615410450662	1.08364508249503	0.779427103871997	0.599463322580716	0.682189721871914	0.622622655940324	0.781698732452524	0.682400172366547	0.807839780082967	0.858886154190436	0.73822589965252	0.563997735542253	0.508906460306909	0.714573024920728	0.830931161126685	0.668339354106493	0.865563800309456	0.872244452801628	1.00267228969715	0.843859742240872	0.793506167856776	0.704031456366407	0.582042773430201
7622_4#8_CLS01944_297	1.47181065317965	1.42831276494578	0.369192504582562	0.224892933320943	0.165213089061599	0.208127516621627	0.191299148198791	0.532332801868925	0.418023114134776	0.991284064781285	0.662909690969894	0.698359627169159	0.854762443657245	0.144466709585027	0.33948660227724	0.236579672479367	0.233150110399846	0.0222714076233732	-0.321924452168806	0.0449377800900823	0.135972622460564	0.462973602627239	0.381371114549813	0.428066793246881	1.15946522979727	1.12276996714464	1.33758864159428	1.33724746321983	0.0876383913104064	0.0245022140170583	0.167443781538102	0.164529965511324	0.0614005446641421	-0.0683089229645475	0.194976963756048	0.138994073383172	0.0870930663978822	0.277693550385612	0.327576695592347	0.153760653582653	0.102013075377721	0.212786695088937	0.196715783315598	0.16967798576824	0.4521903147501	0.351954853804035	0.303577735639589	0.105948033911808	0.45672444310229
7622_4#38_zmpB_6_298	5.02012355290319	4.76421745670437	3.97734234255443	3.70152166966601	3.78964302806128	3.75670372769878	3.66079170723734	3.74701293279312	3.74114220664692	3.38913184957826	3.45927162371956	3.5815533024836	3.47636213517082	2.8685510124545	2.98346160898813	3.09020844711365	3.07715485754324	5.21591754931137	5.60130842974948	5.30742663331649	5.3170469370272	3.67081202680987	3.5640965131694	3.26902096532856	5.00278889520619	5.07851567564876	5.17957803099824	4.8799632017021	2.73776004349367	2.81925475746862	2.76958142606739	2.7953728276518	4.30341589198255	4.05420941593035	4.36036427654347	4.37898538865279	4.88813258872334	4.92370965166724	4.96492610642549	4.90507798392142	1.33090471953046	1.54804512038878	1.33528273735495	1.39009275766425	3.04152683107307	2.98269980074415	3.0298642060133	2.95306262433387	4.61983220780333
7622_5#88_CLS03598_299	0.24780897898154	0.096128108967628	0.303370338798738	0.347098865694113	0.219410383450411	0.216811937372675	0.0307728447587294	0.355180759435665	0.363384373666689	0.284047958982974	0.0866120513758659	0.238217046126245	0.123410455954566	0.0869891133726615	0.128764007931744	0.0607646692211663	0.112896660157263	0.689696068536502	0.289804958115134	0.631704777657987	0.783852498098234	0.0983815256573202	0.125532210120223	0.28004904775301	0.46550954522638	0.127665441950208	0.158104811727121	0.460905930970918	0.0913711101867367	-0.108523204613725	0.0746798914677278	-0.0450384154675394	0.418001217206285	0.258697811960577	0.174067973993067	0.320616888917323	0.558471704565038	0.633405304266205	0.687138025104716	0.535363925129964	-0.103456042922257	0.0382889638568003	0.0190382809711735	0.0545301131827198	0.242478345735844	0.247457950382616	0.0161417823972609	0.120848962090536	0.397724482085145
7622_5#88_CLS02249_300	-0.117017074343535	-0.14352230178976	0.342813379329147	0.129124182478972	0.28103706649784	0.236162831609388	0.329088382424141	0.349054656638824	0.516830471488127	0.418952031505526	0.195377259872734	0.422105116576009	0.301783889906304	0.18470384069375	0.239031180980119	0.0974764475776873	0.172809561574585	0.127923195187236	0.40201446170116	0.2655234447209	0.30646662215158	0.278834741965227	0.391852598418136	0.416044264997668	0.326387743078064	0.2619665336618	0.145721087271289	0.352404476162455	0.217988885211874	0.153144365456164	0.206645231676232	0.331179834920777	0.290739031613453	0.34308999925095	0.366713051935463	0.47130665041834	0.922348304061249	0.872674806931759	0.682109455911636	0.727181532421119	0.185285624604282	0.156933460355418	0.399148941665016	0.354892858235148	-0.0123611395703218	0.0554391780896868	0.109360610357447	0.052237447167041	0.272918026348865
7001_3#4_CLS02651_301	-0.329285278406276	-0.49715925640446	-0.289506032786381	-0.260932483447329	-0.3639247115247	-0.370858833415234	-0.685266910552929	-0.226728417307937	-0.230370344872535	-0.355128854404484	-0.678989149536555	-0.606208278741649	-0.235163235719847	-0.621942662473661	-0.330094771690328	-0.675846845905125	-0.45433275463887	-0.12659197829111	-0.0228708235340314	-0.202651218227578	-0.0554534481926705	-0.321385018027392	-0.373234638752123	-0.327475607620237	0.152449679129127	0.185150936610968	0.286129042237731	0.610404216995656	1.0207021631374	0.865630617899473	1.13246764329513	0.922685181508704	-0.178426470008326	-0.156339687318267	0.0582146139452959	-0.1036391403909	-0.497128260384091	-0.413507626670659	-0.477525774733879	-0.425465477589359	-0.0497873781286717	-0.0441731963351728	-0.00960650597571977	0.0373036990721225	-0.553662411495338	-0.496624842110846	-0.591763141289841	-0.614931180044396	-0.426556355495997
7001_3#4_CLS02655_302	0.331022347230522	0.417724129957589	1.03019837669185	0.720814197115539	1.04050168728429	0.94748654251841	0.778704233923836	1.47582136139749	1.22324880614944	1.89986512528698	0.987242500807563	1.01638326760061	1.42622557774071	0.865017879976289	1.30440718983214	0.914416438639339	1.01863127730528	2.34455306090998	2.71508257966829	1.91216625524996	1.84622885641309	0.78049459599182	0.783956872782401	1.02495246134386	1.90301438463115	1.56669388779555	1.56386449741795	2.35240447616246	1.47031281096367	1.10004371242151	1.22169957739852	1.28706746442385	0.801287560768667	0.64631724846063	0.979487402674287	0.894598250909841	0.979379249097628	0.513666059992108	0.581997971121432	0.692981267549772	1.4308553481546	0.98344478059003	1.53955527331759	1.5542577359108	0.796144715967461	0.712516555727747	0.819823598559204	0.46618629601033	0.875794487231964
7001_3#4_PspC_16_303	4.4247300906259	4.01074547536901	3.40738882814351	3.00088055625121	3.25413380057975	3.2316172221228	3.76513056668637	3.76763698065908	3.79680203395733	2.92045722512281	2.65553701734065	2.65778726913069	2.75507610486251	3.72724165106842	3.66408571422022	3.62530986138186	3.71105308718828	4.15125130553353	4.65518392614174	4.25872788321205	4.35109057615405	4.92867781828007	4.85257212588609	4.58160305765248	4.86359176046295	4.88436187561542	4.95237784405494	4.735015425258	3.76897695325659	3.96573991728975	3.85774711490001	3.89896310144331	3.57930042500414	3.2757968866636	3.55769119012003	3.60140032202458	3.75033118750558	3.7386095995256	3.76363380585583	3.69013559226151	2.23686122961532	2.43038827566064	2.49334758358721	2.36442135006205	2.48978357997825	2.54716504702469	2.51554908585042	2.44916695687668	3.832552347124
7001_3#2_zmpA_15_s1_304	5.72039828790717	5.44315434074151	5.46535207790627	5.01887788717057	5.30716054737722	5.22816503519728	5.14184075101781	5.09740930362524	5.22782277216355	4.02388536994409	3.73251354363992	3.83255466101146	4.00105941875708	5.18310862517795	5.25023374815132	5.45881253942038	5.52081146004146	5.15342225261982	5.41772343758588	5.04233985525884	5.15573769204638	4.61903739580269	4.49215889593767	4.35339653751923	4.89658078446888	4.97284948058229	5.50279633267485	5.54676584977019	3.64127265867385	3.68530175653013	3.55423820995694	3.63695142293665	5.37869092203488	4.97702092125818	5.47741067325638	5.44512867460335	4.60121208208197	4.72807140707511	4.73751308555276	4.51383387347695	3.71213730958462	3.74154438436206	3.71773157092657	3.67455953883762	3.96444962174161	4.03770846282043	4.21059584257602	4.22929607293431	4.9889466122622
7622_4#10_CLS00447_305	0.771370935038554	0.597358342379829	1.39015212321821	1.08863429276231	1.11182699447436	1.19774640544959	0.358310907988676	0.654104117951533	0.700290451053551	0.494967595875472	0.0296829259205555	0.1054551053192	0.370928357220594	0.585499417396814	0.757738608933023	0.609146812504807	0.609928939881991	0.666127597398098	0.4846583558533	0.849969313371759	0.808699226753319	0.324526832658094	0.496848331969749	0.52780199588198	0.855668859837731	0.756271512178493	0.912927070474371	1.06245692402077	1.63601112481533	1.62063402245633	1.61726212548882	1.68167708200491	1.29971920690075	1.00346411925509	1.26303440583379	1.41278245683123	2.68411398392952	2.83559415487947	2.87579311193249	2.58629423587312	0.265642079459948	0.303230435455253	0.117691302282326	0.225881407416328	0.476324284042089	0.60661336535456	0.554044962308964	0.576231930596769	0.479497652648726
7622_4#10_zmpA_6_s2_306	4.20737629889364	3.86405348359794	2.44292915425607	2.21915259429879	2.56331544067321	2.65732756490494	2.89036813460647	2.87199366815381	3.08250282229478	1.58061440123625	1.42137477201862	1.44770061419495	1.53289293656014	2.75478816963768	2.7934167359561	2.84779207235835	2.81498244057025	2.3516060939791	2.67638601134475	2.41271470453021	2.56195941271535	2.0124038652266	2.05991257053426	1.98583633107747	4.06094683953717	4.06077231579154	4.30872003104793	3.88812896869788	1.62703831465112	1.58115716745587	1.57620444904399	1.51848691459132	4.2776876033514	4.02075626013451	4.36094259381886	4.3734593270202	2.46714362530527	2.56528528140271	2.66895255270793	2.62100895221014	0.964327151344227	1.14102706944606	0.951293674335339	1.00333057871866	2.32466685138053	2.46280811664218	2.27825183588269	2.30969031859653	3.45959083104282
7001_1#11_zmpE_s3_307	0.459210616400012	0.512824832168162	0.429251942907149	0.546821028208305	0.457994838289444	0.446452935283366	1.28607737295089	1.55068851780847	1.57809579578802	2.27257517453902	2.11637295654677	2.11080550365618	2.32599132253015	0.840040672554302	0.986152171524866	0.757440334867992	0.704302045197196	0.845701092539048	1.16427407603128	0.896741536402928	1.16638184046997	1.64991048618168	1.62486248775914	2.01153194558153	1.47437777401649	1.63085557213675	1.82134793433781	1.59438893644517	0.907751200847537	0.779666545317113	0.968614831972333	0.760491465181738	2.18398372739684	1.93259928924101	2.0804570243016	2.1865879237808	2.14307767617505	2.0818133258607	2.30190933504193	2.30213088508415	0.860341591546391	0.51057041497012	0.79222718836772	0.769061002235569	1.92114820084534	2.03290083554977	1.73176508382108	1.74404111998733	0.758620729806569
7001_1#11_zmpE_s2_308	0.328892907669175	0.22773350546117	0.152652809491551	0.135498397741731	0.237747688784554	0.265757613797684	0.284604984620108	0.453629247523761	0.459133895587401	0.285475663246832	0.316484744662079	0.248794444762044	0.337105871805859	0.174273532067991	0.235842903349072	0.263598967976097	0.171831131533089	0.101390124740977	0.312607907639389	0.22943457445302	0.411755521036346	0.310621230632877	0.433033234372306	0.124356195158899	0.406076631707222	0.573168221956104	1.19377168502314	0.666375049270897	0.266670823542926	0.115039760430662	0.234950600896378	0.199076298913431	0.71199952418246	0.268801770504677	0.554083187837184	0.649093769633623	0.249585310333677	0.0669829340967993	0.260339816367869	0.417034530749206	0.29146281416031	0.0811556134686597	0.216638240856334	0.214431386672789	0.313859096945938	0.373928189010279	0.159892353258172	0.28542734206737	0.409192005337433
7622_3#91_PspA_12_309	5.47175033858105	5.27056542104934	3.6926278554394	3.47899498793759	3.48984370432878	3.5728585071622	5.11191904193013	5.07252801447692	5.08512366456861	4.08306343225921	3.90776101931544	3.99007998584636	4.19411471602438	5.0653438254377	5.17197701401955	5.2273807356329	5.25057396420183	5.91190957314414	6.31508025363433	6.01489064344829	5.8858559305338	5.21925737399322	5.10235634180184	4.70507921283844	5.86818706627803	6.12243279217897	6.0827650761051	5.75083070852386	4.26945366177702	4.82737847765386	4.56222735028642	4.72044939184967	5.37252493845744	5.22443574423014	5.28627236065032	5.42576996056238	4.91134705259524	4.7772339082579	4.82611251740439	5.00134837129959	2.73422245459571	2.68159545080876	2.67711871089634	2.6019052463446	2.64209488333764	2.89833821700496	2.71199508887855	2.75973938970529	4.99276268560603
7553_4#36_CLS99466_s3_310	1.66903227820668	1.44795939231494	0.33665677663941	0.442723469304132	0.339140021061407	0.547157305983054	1.24174457050772	1.48189981327752	1.65551356258593	0.625272813383264	0.532874377859789	0.611734256347876	0.705256983453866	1.28108677033069	1.20411040044142	1.2585133528878	1.32138524282346	2.47008394299384	2.16282679782173	2.45409502807687	2.64798252240834	1.11947246574516	1.26075014658976	1.07932694700265	1.76066588448702	1.7442093051567	1.66897401579346	1.84957344705803	0.809198057943684	0.762962054863596	0.928397731895931	0.845589055816625	1.60683468119866	1.61271258379385	1.62237917802297	1.66469062468464	1.32381771119756	1.43809207879961	1.63604575097098	1.68455167982988	0.0443347992358785	0.210756159861566	-0.00960650597571977	0.00665348623193829	0.604923332339681	0.754557141634534	-0.0562624218540915	0.55532294083379	1.20722862380983
7553_4#7_zmpA_9_s1_311	5.87766644789135	5.53924333718925	4.12946909734108	3.72240297125812	4.02179423982642	3.99353988579855	4.49853716830151	4.53019105003776	4.69071630896791	3.28342289381142	3.30532112546916	3.30848663669521	3.35924655217296	3.99387970898118	4.37391455291056	4.65336481625394	4.66294452927478	4.64022496525573	4.98007688064689	4.7515450921593	4.88070696169177	4.88117531152208	4.72085000616785	4.34410728466841	4.77444029958487	4.90582272343652	5.21244657369978	4.98497984410956	3.62124047011301	3.95425887686064	3.5959167945785	3.67942513254862	4.78483857396692	4.43135625703978	4.76222373370883	4.83662515093424	3.90447444008374	4.09087139802061	4.31950339505666	4.34177312769065	3.6056930959912	3.67847650565108	3.41108556143272	3.52771193294664	2.88220826276123	3.02543090705012	2.92373254547445	3.07414597382003	4.62409675433414
7622_4#36_zmpB_4_s1_312	6.11075622700246	5.76549026461841	4.19892186841645	3.91371315503472	3.99936807046292	4.05408142773361	4.20368735003578	4.21147439174996	4.21969309123057	3.67466388959507	3.82896687497249	3.8507586763139	3.79940173481741	4.80062790430065	4.75732174544612	4.79743808274493	4.80586635049679	5.91572165919916	6.1792940094105	5.989344748804	5.99018078486481	4.19071613340149	4.01060629054156	3.78313454141976	5.81768661141276	5.92900358725839	5.9642953944404	5.70145391404891	4.92928828265228	5.08438601449829	4.93348660856873	4.97490486463896	5.07282929380852	4.91954571574961	5.09934471598186	5.17151893968832	5.05120386284214	4.96346183177466	5.10269310002793	5.13081247218528	2.66800455140615	2.74820973500878	2.77049020903746	2.52095004223775	3.50751666590327	3.42564221522947	3.37579895634015	3.39956098359967	5.3067685083734
ATCC700669_psrP-7_314	0.252310371216481	-0.0359072021427931	-0.893640842782384	-0.989550734900014	-0.974320652421234	-0.848499565459997	-0.900623341242248	-0.864497277203746	-0.683783849923069	-1.02898007658116	-1.17257321871076	-1.0667690122127	-1.17268223845852	-1.08344147596369	-0.747233793614459	-0.828833706889755	-0.84986393956623	0.579866501357513	0.282715533328815	0.660273929854757	0.669373779818404	-0.65145628622337	-0.673770439642647	-0.833770851804152	-0.148038281493427	-0.0846620018538875	-0.019768942830682	-0.349027535188462	-0.173901767843056	-0.234799472940406	-0.114022317005213	-0.128251783716522	-0.0187698040198399	-0.179703680383778	-0.176730179347427	0.117998140891203	-0.250488292800966	-0.294756339021996	-0.166895271180902	-0.166731209189191	-0.794201778070006	-0.460019154610174	-0.745929331122211	-0.659080084317456	-1.01236113957032	-1.00148788999515	-1.53935925525197	-1.16188735818581	-0.0589421867984665
6999_4#13_zmpB_9_315	5.8497190169469	5.6006168512614	4.39182323458736	4.09947526683492	4.18681773655013	4.29013592777986	5.09423796658715	5.30017813297608	5.29957186710474	4.5918371489207	4.2935307929795	4.30875270613963	4.56196458236996	4.86269455059096	5.24155024661824	5.16042428032131	5.18958386088782	5.87218238656518	6.20125569478952	6.01194936813617	5.95843126106521	5.62948952577118	5.5306525002774	5.1798469510441	6.11082063516004	6.20826995769643	6.22787012862516	6.00256362798484	4.80245332831034	5.22004973303259	4.99276631929462	5.13912014754875	5.39699208119115	5.26628240718857	5.47057514352665	5.42401448547855	5.30569425695742	5.28673697183897	5.35556165524705	5.44081993649731	4.48019144992288	4.44341691665184	4.30758842829356	4.44531779873737	2.90416887970012	3.12851810117737	3.11665953934586	3.06215291603212	4.83050347149789
SP_0071_s3_316	1.69819545801583	1.4355476310082	0.33665677663941	0.253501157002527	0.356025456977735	0.310056621903119	0.973439669692777	1.01878911443894	1.09559847990646	1.38139173820332	1.48527599748739	1.52736805068897	1.69874367649519	0.600449758862787	0.827174928945956	0.643600868833934	0.684543457169799	1.57686025930101	1.43276291195718	1.73939264697236	1.74632044160163	0.928962289352839	0.890222287231385	0.90749487979568	1.95520453338865	1.97142056425943	2.05118960781061	1.96928283783677	0.35471614042498	0.663266357460165	0.473038649599941	0.524234711201643	1.96438668581674	1.53889093387242	1.6572364729575	1.63015220598016	1.14307767617505	1.26062751738226	1.43131410512188	1.19763215201857	0.118335380679655	0.289827730852764	0.196715783315598	0.191255064306695	0.0313000892258177	0.147609022017555	-0.273753963604099	0.0303068070975385	1.00930410854066
SP_0071_s2_317	2.72880108267945	2.44274639643202	1.14268900157711	0.971787644730881	0.972568011119204	1.13211980670421	1.36575709247154	1.16544375552951	1.21983548821444	1.06753573307144	1.29622705042859	1.26616157673213	1.21462186528086	0.584067461903683	0.625117306562833	0.539193278315828	0.588091564716549	0.691920733651017	0.398739329668299	0.775751147274693	0.879751429010261	1.08516900954737	1.09194798423549	0.797107483972363	1.30936723782233	1.60931722542907	1.87752497632172	1.23593496553269	0.042075813929964	0.0430699740563316	0.059863894338287	0.0356494300980206	1.82013395391258	1.46171651947329	1.69389687227432	1.74122274922292	1.81229729226951	1.76294083738502	1.93723036032352	1.92199770940514	-0.296702118599189	-0.106100945478374	-0.255004770880808	-0.217953356169952	0.23344382671846	0.340254099959949	-0.161243559835208	0.203245235266724	0.562424643543849
SP_0648_s3_318	3.61849638578876	3.56863083691512	1.54502585853705	1.34113635981985	1.37320352229456	1.45289971606269	2.24603793309774	2.40499855074914	2.70558774143712	2.76909212533822	2.71241342099322	2.75452130802467	2.81737099386032	0.863838243736495	2.02361065932474	2.61711552242041	2.86683980472932	2.55472283325587	2.75052182854424	2.75988817942709	2.8987428621942	2.59360304527972	2.58006170021873	2.01203123440496	2.62134879036516	3.01434511516395	3.28653197340664	2.66605583363935	2.43145121164454	2.84302644379278	2.60901631911891	2.68905169211547	4.53311237057085	4.21942089964368	4.4675096549026	4.57351041782715	3.63539028251345	3.71304801312022	3.96264696686635	4.08675764578626	4.20197425993036	4.50146298417991	4.14610463624689	4.17657848767425	1.63160250952	1.66546798292332	1.43925429201887	1.63885726575097	3.62589356265377
7622_4#12_PspC_25_319	3.12063773851643	2.98911712234778	3.22220748590414	2.946936207709	3.11635206989633	3.11914973096724	3.7241692858957	3.94455154553089	3.99135493423658	1.70984757468621	1.61510620436549	1.61969130365041	1.93985220376283	1.8918866613884	2.72096571723384	2.63381502293398	2.75728293022091	3.70161350961177	4.18497925053422	3.8295439646354	3.88318838886616	4.79819852012806	4.77010598013401	4.39638703322977	4.70412848998917	4.80016744350571	4.93500576947801	4.69895965434779	1.8965942327565	2.29313208274437	2.17820218367437	2.32953947653952	2.55267586964413	2.54454565091622	2.46773979262796	2.59558053958794	2.57996723664531	2.53878923703929	2.66079595124464	2.71286727938189	1.32310213133427	1.38383853798578	1.17481806516171	1.22778094033181	1.4732096045077	1.56750549530887	1.31263482990835	1.45799512688451	2.49406835114635
7622_2#31_PspC_52_320	5.99171771542926	5.44193016159221	4.63698405753746	4.246402108796	4.42513285439902	4.39924913474108	4.72792095052711	4.69089912839416	4.76617246367598	4.23672290101025	3.79505500970864	3.74747229543014	4.09164539521788	4.65853582261641	4.65804414444684	4.60723866573893	4.67270408256178	5.31801783738303	5.78240435391494	5.19297999216845	5.30485387723959	5.59512747689094	5.54606857552047	5.30791692266609	5.51572424544433	5.59943977317379	5.63694232328608	5.46687412899112	4.94574826178229	5.04237797866011	4.89134890342616	5.03174565725677	5.27449381459927	4.93730148611122	5.27246237900657	5.23840567081783	4.83537556656603	4.98560576627163	4.94123462931397	4.90928665765559	4.26523494102324	4.39539407153307	4.3287187513641	4.34573839456579	3.32586273036847	3.34794341433735	3.49826114625553	3.3239258534105	4.83545676003953
7622_3#53_PspC_56_321	5.97534659220541	5.74465842194179	4.93224856412618	4.57357218677951	4.79629917751936	4.80407247706135	5.15297896288993	5.17831407179202	5.21405713854539	4.61420163314839	4.25768106777235	4.24222748948525	4.55945036227831	5.10344995042889	5.18271037116576	5.14950803221334	5.20747891330777	5.7369209849591	6.22912488921076	5.86308598222169	5.90404729793437	6.08899274632296	5.98069510793494	5.68975209509902	5.96817637023528	6.00586176817168	6.09627339317127	5.79605926568375	4.57940842853986	4.9479297745954	4.68732011441269	4.89564115034674	5.35262310758936	5.10201979893399	5.34987310905109	5.34929221424946	4.72423170732697	4.69980228217412	4.73520865414418	4.74117585311679	2.07206623049115	2.07670284746203	2.06463514741128	2.03296476334779	2.70349542800179	2.95285249539468	2.89426711800941	2.86694697093311	5.10132856603779
SP_1176_322	1.79006702874846	1.96545661870012	1.57322849231183	1.34480850953616	1.31699074379365	1.26941463740577	1.57174370765309	1.74477868086083	1.82384685697156	1.10197510170688	1.31421635576568	1.2922301805817	1.23168678474948	1.28241176204258	1.09514404043933	1.27004574875542	1.24529329347411	2.49927565570862	1.85936276583797	2.33177452655974	2.49431561256289	2.0182978921617	2.0528532103021	2.00903290625774	2.38613610931355	2.06269070848708	2.22689949122458	2.13621493378833	0.872391884430879	1.06866979729263	1.11016897618635	1.08994815997822	2.01223882027129	1.32036992275087	1.72760017594253	1.7500226784844	1.22890354747554	1.62750067784841	2.03157911423186	1.23342604054665	0.136257288676918	0.685987219925918	-0.003831868349085	0.0673162681385637	0.554578702775313	0.910258100628905	0.00265581305686524	0.754971406513947	1.54413727499197
SP_1647_323	0.419736333335001	0.411066549887877	0.402976163575792	0.345266871745224	0.370762000234633	0.387097657666946	0.339525550898358	0.653275697003769	0.840982088584276	0.298968848376536	0.157918772072859	0.121901458683167	0.258506773404731	0.0292323496761249	0.266371701149279	0.0628878411141365	0.00934995269453331	0.618972744801296	0.815824657596002	0.58279517717704	0.682291770440434	0.845830696156932	1.07625130734901	1.04363156778171	1.19793937761191	0.594541872748671	0.691056513871734	1.00000142293475	0.743108867485912	0.712815946879582	0.710924846890416	0.784637552513441	0.959600180008616	0.699575316174679	0.927784932448597	1.05941914156315	0.0811499270318503	0.355960607182876	0.401641681627142	0.0229950232269349	-0.187898907102563	-0.0441731963351728	-0.320486773963273	-0.152250109119121	-0.160786562140654	-0.112876570490968	-0.24759313087486	-0.308290851983294	0.453319851455269
SP_1474_324	1.03701655432889	1.09363568961885	0.712872689996349	0.40891891486034	0.611469318951164	0.474786786274175	0.241744570507716	0.401302805305106	0.575872502019475	0.139958736401887	0.0269151648013679	0.0769962185931696	0.0815673932353125	0.0344842485989965	0.194836095220779	0.0468873624204207	0.26744643571266	0.800026312816632	1.08294602095304	0.815455933967316	0.994365673215974	0.567529533669829	0.712885258266374	0.888042517129508	1.26173107409564	0.880959206020416	1.01274109537496	1.34125161522373	0.675090444057261	0.236176197932297	0.423261088574883	0.368402298876974	4.33256910637554	4.35617999869139	4.71479501111816	4.4853545681376	0.872464045181117	1.37898753620889	1.18626820294353	0.77933852842145	1.71586655490387	1.88692183914186	2.15085816621753	1.86737869762981	0.132572380549938	0.0590128609695064	-0.211610382159957	0.0720007019884701	0.585157065067794
SP_0183_349	-0.191476066543981	-0.209703378774238	0.030834065197789	-0.112561625005357	0.0306370673747338	0.0639668156979258	-0.312686210516981	0.0411272410607797	0.179990667196837	0.0462178174278165	-0.320693352765126	-0.422747163619251	-0.15369913509095	-0.283256049324933	-0.114016124286083	-0.521544354495044	-0.383583786949799	0.0623730660917019	0.00108390861769081	-0.0444448153236223	-0.0188788332935168	1.62628469269066e-06	0.0965323383976706	-0.107612012594528	0.255196695221111	0.175727682724343	0.327442516177449	0.287480358782748	-0.00696680900655622	0.00947400478472815	0.00290800952621062	-0.0030966523942304	-0.0783792931579956	-0.0592524271795281	-0.0677609268077912	-0.209606138528363	-0.271246852967764	0.0226797074799663	-0.0252732889078864	-0.103537382701996	0.0136380020129607	-0.058795230700019	-0.0807675348969585	0.244765119962688	-0.230171266573295	-0.117709724226911	-0.518073902479376	-0.153257053042367	-0.360654418596914
SP_0734_350	-0.12867527952791	-0.215873146014443	0.0485205656656245	-0.0246545358559302	-0.0364771284838028	-0.0126325888240491	-0.451378850378651	-0.0639379166549947	0.0151797974511663	-0.0850668213488301	-0.406009612668544	-0.420099206239197	-0.210433541416133	-0.16898560323499	-0.192018636287356	-0.322748741724149	-0.232156160221949	0.0606524993512298	-0.0834123654690817	-0.109273879014843	0.104908610462292	-0.211958594954831	-0.0396901723568011	0.0110324839040903	0.0845698231539647	0.185150936610968	0.102436989542488	-0.0390204658944384	-0.0954277098199707	-0.20382016824297	0.080196896435293	-0.110329875719259	0.0982919221160881	-0.162145308999474	0.0218977181538911	-0.031489354635065	-0.217151108926855	-0.13399662711112	0.11864653406246	-0.261276845696191	-0.0888092669578562	-0.0465999337297127	-0.192366310855306	0.161751069996612	-0.166006968605084	-0.0960869125271167	-0.569696405780759	-0.230582514535138	-0.258025936125438
SP_1490_351	-0.152278178831331	-0.302949602838721	0.163128253150115	0.0150658931703553	0.105379839544415	0.149233827568057	-0.135351356930974	0.0499665381095742	0.146823803261636	0.129662214226929	-0.483804363286842	-0.425399990062505	-0.0650165369984368	-0.1273379058765	-0.0170137174806904	-0.326912366665685	-0.393687745493899	0.0811650966769424	-0.0629482629093658	-0.219903382449342	0.123971524990369	-0.0824605339072804	0.0836592570832746	0.0465589175332326	0.639024235111602	0.445678486834188	0.654062306389532	0.756688919144423	0.07826412154526	-0.127085655640151	-0.0224887675392704	0.0456751482832871	-0.0963907011423135	-0.0646794995638551	0.0118323630874357	-0.141113845809564	-0.252363140421403	0.0106320797154353	-0.157850131577895	-0.221593144223709	0.0500184377394604	-0.0225143152054006	0.0673805241501011	0.351412289500187	-0.276201745503826	-0.179531309326229	-0.288815793601373	-0.20508724013423	-0.329531901101133
SP_1993_352	0.0370165543288863	-0.220001031637119	-0.014354708568467	-0.050951279564158	0.011957112306467	-0.069571442044392	-0.227585073865592	0.0258470095248899	0.129949984697241	-0.0630964215132259	-0.222744899638105	-0.217238954566717	-0.242164195930666	-0.123823421700262	-0.129008838761555	-0.0785460106207267	-0.101024245111732	0.185896420709948	-0.144215644531283	-0.164572012449636	0.0112175914526169	-0.0417548387940609	-0.0058832282154917	-0.0839431067008967	-0.0453715077613062	0.0759218668562109	0.0765749262305224	-0.194961237901049	-0.0954277098199707	-0.0922213922846229	-0.00680714530700044	0.186444741939766	0.101455728298259	-0.11071707019247	-0.0571267628793812	-0.0585512508623616	-0.182778065105449	-0.0495854431186711	-0.123986679711612	-0.094975369198572	0.0462318344084753	-0.0612467096941156	-0.101173745558796	0.231572519494183	-0.256180677027212	-0.196474487514587	-0.281623879201762	-0.173475332461019	-0.3427879978034
SP_1339_353	-0.152278178831331	-0.245019491673959	-0.0025988668187793	-0.0913175722890447	0.0852681438685661	0.0627630650724882	-0.388956349844836	0.00781308669462888	0.0489134126063338	-0.120552371821653	-0.391126746541493	-0.30896991462933	-0.267448667861565	-0.099458873301062	-0.190588100680914	-0.237978638245398	-0.186271531730243	0.101390124740977	0.00108390861769081	-0.135634465551739	-0.105035477043231	-0.157789619521763	-0.0867276284804444	0.00903290625774211	0.0418201756946281	0.0264531905919103	0.117009790629762	0.0201230188555179	-0.0230192142919208	-0.100349273168025	-0.0705830557403164	-0.00516503273546043	-0.0377870301902128	-0.162145308999474	-0.0910740948027193	-0.0791860966663602	-0.150952619250052	-0.00916246356153927	-0.222390383772606	-0.323927451127297	0.0946990164124166	-0.17345621328014	-0.264179333061318	0.155777168951978	-0.345583393644199	-0.276182313001518	-0.290980377714696	-0.224542966035575	-0.293335947334015
SP_1254_354	0.0448219568176853	-0.217935612471337	0.021908835418305	-0.0618487341203569	-0.0313015353424486	0.10547755143312	-0.238834214998551	-0.0544330678881551	0.123875470287556	-0.0441430079327372	-0.112598311289517	-0.116631043849473	-0.235163235719847	-0.13439266341045	-0.0924829627364403	-0.174075586378084	-0.237345716324512	-0.059566884433087	0.0139843973254976	-0.109273879014843	-0.0515595320881808	-0.148155560075383	-0.174580299512273	0.058209277272157	-0.0179777409290551	0.0116994239018844	0.152810512057608	-0.118180003413569	-0.10393920967549	-0.0443928671940093	-0.0463355094936393	-0.0664755861298314	0.0101360724265369	-0.166028743486702	-0.0659831138398879	-0.0636823589655133	-0.0743313376471395	-0.140699055151613	-0.0484895721736649	-0.208604162226139	0.0481263783982513	-0.0834995165412433	-0.0929765925921764	0.235354160036611	-0.153361455473393	-0.108861274158746	-0.296768530076102	-0.144678068153583	-0.144052085463979
SP_1103_355	0.0500021959233656	-0.179244224023721	0.112377918725146	-0.0557844333001007	0.0380418485964853	0.0112765547843807	-0.370280425084413	0.0612523456560883	0.0591362723224496	-0.0694699662978131	-0.230175105113593	-0.228777499471285	-0.180345975156692	-0.18110916231748	-0.114016124286083	-0.289865379910365	-0.215417877389759	0.0692348865939607	-0.0697374285720063	-0.129508362754898	0.164709150380116	-0.048459862671951	-0.101353192240605	0.00903290625774211	0.0887759341241754	0.0698302531293287	0.206603329418311	0.0300795458879417	-0.0536075341253444	-0.0172080378677784	0.0278654323477792	-0.108105210604744	0.023541000838124	-0.150557334724262	-0.0102198423178788	-0.0913608106124624	-0.217151108926855	-0.164405845120529	-0.0138037619611886	-0.244135712874797	0.0762499793126405	0.0382889638568003	-0.16203827125304	0.175594720134672	0.0743113137564038	0.0359868154235148	-0.237816844397699	-0.0521924933598772	-0.306262121778285
SP_1962_356	-0.0379455033523364	-0.230372715709558	0.0295624079617394	-0.0582070955669565	0.129842755782194	-0.0177169818957825	-0.209490253416407	0.0749272825531655	0.162317579215664	-0.108314102327974	-0.239308744512554	-0.219539292615947	-0.216330123361354	-0.171402178407874	-0.0725834052987366	-0.150515796995057	-0.211582620259431	-0.0614392987658583	-0.0494650335457454	-0.127472095598378	-0.0830091707132325	0.0614924268243016	-0.0417037037944485	-0.138308809817445	0.258934249230924	0.150935221273055	0.369128418984371	0.310537619616813	-0.121114353483621	-0.0562021694836421	-0.0993967532450526	-0.0794924717966659	0.0335135869129015	-0.116341619386349	-0.017073513358941	0.0451897052590056	-0.163245895441481	-0.0417233253456999	-0.0686909996666571	-0.159571417616323	-0.0681399300225358	-0.0129915410868939	-0.157757273925164	0.181487288057873	-0.286723551205629	-0.133122412719771	-0.329766805633559	-0.246557682172797	-0.133774606268151
SP_2200_357	0.0551639010391458	-0.2555732698347	-0.0248853760606362	-0.131569739772443	-0.0468843515469697	-0.0603613193042758	-0.338168239930662	-0.031607263039005	-0.0797686066040963	-0.185327450738292	-0.21535276540807	-0.197454851777008	-0.29942963152047	-0.107534756273431	-0.268431751806524	-0.234063588242014	-0.132102556297175	0.0692348865939607	-0.180496560025901	-0.185602924825822	-0.0731073127565462	-0.138585408624612	-0.131056786448388	-0.204051772852477	-0.00223500438330859	-0.0466647386121046	0.126043602494823	-0.0557718301837635	-0.158304912792039	-0.072099796363851	-0.225305650538958	-0.17638427938962	-0.0659037796109363	-0.164085719568909	-0.096507980853346	-0.114247239956882	-0.111282473820031	-0.13399662711112	-0.299869136450324	-0.179346986377647	-0.199091321972768	-0.216524935172025	-0.374106612458828	0.107073977376297	-0.226271034295499	-0.253842209737702	-0.391135100852834	-0.195456890879509	-0.277692969581514
SP_0086_358	0.215899731026797	-0.0432027678333142	0.0142144436283047	0.12058118170004	0.126373347198239	0.140131620460805	-0.244491849860477	0.172977428214917	0.142022816997816	-0.202236169415361	-0.272165701343637	-0.220306887760891	-0.0963904521273147	0.210918358914864	-0.0529545985498032	-0.1321839742228	-0.168814334653698	0.103062814830833	0.0161233080818324	-0.0253612693343488	0.0297139350700064	-0.0152420857785174	0.0116989194798904	0.0678465545311919	0.286661464762451	0.177617263925562	0.434581480472987	0.184263884398325	0.135426290264672	0.137677564110394	0.130696378442934	0.0870385219347121	0.128071584309431	-0.0430926373557092	0.128215755357589	0.0163027438218517	0.152318917692465	0.0301587031867658	0.0531620619076154	0.160927558738239	0.00586065142124248	0.120623896654106	-0.119789423726143	0.380732863170408	-0.0245017024425334	0.0582988322289282	-0.221898243969664	-0.0113276816104246	-0.123569824262095
SP_2071_359	0.421735910981349	0.338540291347107	0.180420050738528	0.0424596600026064	0.157301698075594	0.0482391668297062	0.0574579529019612	0.335691514762132	0.326832055526108	-0.0804619816880852	0.000353168589832364	0.00788719071061195	-0.0570580397292151	0.0144244993157532	-0.0490606824453117	-0.176578093581254	-0.234748604838474	0.0963603867903409	0.10521964996669	0.071771071428353	0.0731609837209941	0.0800548778507277	0.0116989194798904	-0.0336114311507512	0.00445964819069999	0.00106787217199589	0.253524376805803	-0.0473718353273611	-0.0494914256531125	0.0188849647108054	0.0335640376802324	-0.112557976611376	0.31955272911819	0.229433217455382	0.211195474314176	0.22566848486206	-0.24301317223882	-0.0993108168986438	-0.145281458074839	0.0541223372910675	0.0500184377394604	0.017530403690003	-0.0909345610539578	0.367009144551204	-0.183293961550223	-0.246765825024784	-0.235730517149232	-0.224542966035575	0.191477966830808
SP_1818_360	0.0396230501433674	-0.032273207675054	0.149144023714413	0.13867497526191	0.159566525920457	0.210303527653895	-0.179375980822972	0.295904950120059	0.276243756758449	-0.0667349985765728	0.00176342778413208	-0.0667690122127009	-0.0535349731655188	-0.0575072207959106	-0.0106888715727944	-0.0133477447129504	0.0546400632054098	0.0997154930487216	-0.0097553237437733	-0.00839927725563072	0.0678011198189843	0.0321342472255033	0.0348133531537371	-0.0882177618012214	0.195991105822388	0.102025620792109	0.450491060698294	0.120457748112758	0.109891198157534	0.2665162267332	-0.00291322920251069	-0.00516503273546043	0.145035591042573	0.115679503147875	0.189033824390016	0.0719507733717659	0.0280758113264312	-0.0574906412040175	-0.0602393349514738	-0.0446436936484282	-0.031665359854248	0.222896722733777	-0.0467259615364206	0.375601755067256	-0.0882010813899203	0.00593721667211256	-0.105574126002432	-0.0942486413104433	-0.0288724229674209
SP_1030_361	0.103300422083414	-0.195409043454728	-0.203257384825045	-0.166428496984095	-0.0521162522613938	-0.0486054775545881	-0.199840083382687	-0.0693975070527841	-0.000659648470756835	-0.13862791705836	-0.333973855022005	-0.373248708011399	-0.181306811050275	-0.2586382937025	-0.105903478498762	-0.287158634199141	-0.355099247816652	-0.0784012908445764	-0.0228708235340314	0.0610975699139011	0.0749431890630046	-0.0687639591270397	0.107475716084252	-0.105444175911819	0.236362288809621	0.218573938148419	0.375202933394055	0.264048601741608	-0.0598038000892505	-0.0681089361678158	-0.0423335789361428	-0.0926278739857995	-0.114629819427357	-0.123875292071755	0.169547776955683	-0.0449568507136178	-0.172091386308203	-0.159292921726877	-0.111708349933174	-0.477932897483495	-0.256394129945653	0.00352354569612245	-0.123959065475098	-0.0917762500928063	-0.15855501484207	-0.029297928761677	-0.293148214397405	-0.226050484501782	-0.216763970939184
SP_1789_362	-0.0628918604825675	-0.209703378774238	0.261735850090773	-0.156011881038756	-0.0613179830332058	-0.0292228074953709	-0.381145312675937	-0.161140075680359	-0.20262535438963	-0.12908624840915	-0.260284616211541	-0.425399990062505	-0.310950306498151	-0.195793208074592	-0.0978361972306487	-0.257714856306659	-0.1248709870661	0.0222714076233732	-0.106495978582123	-0.0657324523215816	0.0979137117126427	-0.172362420609037	-0.0660878624214085	-0.144972540098456	-0.0662636755445067	0.0138163649139855	-0.00588723396145063	-0.249319815242867	-0.145069085635344	-0.201632609005205	-0.0808077267507787	-0.117024528293268	-0.176509267014035	-0.227598370488089	-0.0535993893840558	-0.137502592257183	-0.237432139975519	-0.239754949835156	-0.157850131577895	-0.410515136123387	-0.27049223927634	-0.136797742701292	-0.187994504355665	0.00443906516649584	-0.0924547307835688	-0.0126976980703315	-0.334224157400321	-0.259620789102735	-0.255238118753818
SP_0055_363	3.88895757639277	2.89992111240026	2.90403152587788	2.60749904811987	2.79183474141997	2.86442959498859	2.50355597808982	2.62545628621045	2.56043767647898	2.28440501752728	1.8246405022369	1.80763735118328	2.19049812363745	2.61349315046084	2.82009594005746	2.51884354979321	2.59412986845805	3.01584809829678	3.25604178200329	2.91266109148904	2.98444370980561	3.48267939268289	3.4235776746705	3.35929472660492	3.35351557591879	3.30214461415795	3.21657567104704	3.27894675579088	3.12157485821632	2.88170971522517	3.01999291403671	3.11730092253916	2.97671471485767	3.04479026359796	3.24989145724663	3.00204876014161	2.81833883132015	2.95336787427068	3.06730909419947	2.90459773479568	3.08550398821228	3.58750827949345	3.0126426106817	3.25271645009013	1.64933071962849	1.81899408073503	1.63456292479571	1.78015790173024	2.46075698795312
SP_0554_364	-0.0242705664552592	-0.149414869712961	0.471072118601775	0.0604374009316615	0.0840763263361932	-0.00503943950181984	-0.00359276876009673	0.0398600516592502	-0.0180175955126529	-0.0104667789298283	-0.190982337253317	-0.228005385435788	-0.0161956113410149	-0.203191660395753	-0.0310267596150506	-0.151746240601318	-0.253027338556782	0.144261932001983	-0.0141139223486686	-0.0755134731141673	0.0624212688083308	0.01722804039529	0.0594430196624511	0.128045954307961	0.152449679129127	0.129618990035963	0.0214817854356362	0.00202625841223636	0.0838959896245903	-0.135412922862763	0.0672909122383558	-0.0155516509671578	-0.0412718025146876	0.0435297173920404	0.0467580985102938	-0.0619699610898259	-0.14397463688748	-0.0153081386308891	-0.0401550889081417	-0.0495985755911921	-0.0805059632266474	0.0542305077258209	0.0673805241501011	0.0220599870089124	-0.109595863604962	-0.0285392145496655	-0.220522282929846	0.0890742153474129	-0.245522963920607
SP_0735_365	-0.0134231842182668	-0.226215090235902	0.235504308517594	-0.174290614757064	-0.0184432056535417	0.0384746961141627	-0.109309223092982	-0.122320826789831	-0.0247497357775757	-0.0504331862474725	-0.0906413636307608	-0.0785518380715313	-0.191918457321441	-0.0134856501912104	-0.135875558249822	-0.13097009527791	-0.0636708306293627	0.048550732422223	-0.0697374285720063	-0.133589539566714	-0.0770599043820468	-0.131449227342983	0.0058619794576078	-0.16967298072678	0.0461525964906606	0.203814780876005	0.129641347603426	0.0439042448115607	-0.0290852149912748	-0.127085655640151	0.116447422704654	-0.0323273637179859	0.0101360724265369	-0.152482211648755	0.0647205778047049	-0.139307089103932	-0.193544495974519	-0.0846970111688528	-0.103001654582275	-0.147126651249678	-0.0971606363907789	-0.0810099645155447	-0.16203827125304	0.707773881451423	-0.305529136796196	-0.127424879060124	-0.219147632953629	-0.0887526535555914	-0.118494374732261
SP_1452_366	0.0344053408723468	-0.149414869712961	0.243204567199175	-0.0187442652348757	0.00189468238871449	0.0175031291492687	-0.0387970028261204	-0.0276164028429697	0.0793672091480477	-0.0432466456542038	0.0227535416053684	0	-0.100928659835782	0.100072590226572	-0.0170137174806904	0.0230942512551113	0.0809385500747446	0.0640915833180014	-0.0294735583582781	-0.000924156693484335	0.0186446093526857	0.0468880139155292	0.036722943162367	-0.0501943153463547	0.142367911749965	0.173835623383134	0.0578139981218619	-0.00609019079213624	-0.00099290796192264	-0.0172080378677784	0.0929884498806661	-0.0600109224037002	-0.00169629066089882	-0.097677775121312	0.0151952901133985	0.00327606352561283	-0.0910100787937704	-0.00457032692823489	0.0778769282601637	-0.00079927711273875	-0.0619964358238896	-0.0514656889015299	0.0228149717166577	0.208672117384104	-0.0960090440888361	0.0453855134257637	-0.144185575272406	0.0201692508244431	-0.0933815554339006
SP_0653_367	0.0705391269260609	-0.169232420895655	0.4626160505193	-0.0667185954224738	0.0636633218694644	0.0555193927458646	-0.0216945751354061	0.127173738601792	0.0308472278910266	-0.0298676158530036	-0.0809060370280434	-0.0904316899870672	0.0277048747946598	0.0798947082889434	0.0328252640431881	-0.0257025461419289	-0.0659772980125322	0.232489115013719	0.168126401526882	0.0682220043472821	0.11706866473568	0.301861670991237	0.2541998740847	0.275065640238754	0.282995147564682	0.111941089657192	0.0672249580479392	0.236794992408171	0.0593308440280591	-0.0522549849669787	0.0635821825843976	0.0986420298548669	0.0614005446641421	-0.0520479425901907	0.104731324033006	0.0499484617701427	-0.0496692834128698	0.045001375678309	0.130508430615764	0.0308400400612197	-0.0846516414842	0.148471881607223	-0.0991200867908226	0.171652927953298	0.216923150163282	0.300954157457882	-0.111300376240221	0.26249731335229	-0.0711478014019278
SP_0539_368	0.0291686925062002	-0.137653703700622	0.244301256754753	-0.064281609976641	0.068492431117738	0.031107726705951	-0.114480178596141	0.0181457721580944	0.125092421047938	0.0394644052553517	-0.190982337253317	-0.132437621736974	-0.102747947644195	-0.0397370803076686	-0.0778631734636654	-0.097389642309837	-0.172537420696415	0.383269067189328	0.35378154746193	0.312779170932147	0.383270981903198	0.0278910234581637	0.150437551883044	0.15180207756057	0.211504105193713	0.0779467023337013	0.228578019675572	0.157263189111305	-0.0785538912555754	-0.0861553915852689	-0.00875805167716237	-0.0113880260256227	0.0919434188425594	-0.0113061486880586	0.0368652937518625	0.0243850901197096	-0.154454307961604	0.102890587567424	0.254931393760581	-0.127784928948673	0.00586065142124248	-0.0345068617416935	-0.109417739653704	0.296361245991333	0.195566602336697	0.253084937090449	-0.130553709684641	0.113715721151044	-0.0711478014019278
SP_0218_369	0.0370165543288863	-0.213813623836149	0.0647518364240405	-0.111303277746439	0.0502993143517685	-0.0512096209347455	-0.140616673143615	-0.0571423551461425	0.064220665394183	0.0318288359070156	-0.22192167847974	-0.0729949894456112	-0.208473357635116	-0.00807621362904953	-0.127639408150058	-0.031353532767266	-0.0787292054213786	0.1843171156361	-0.00540985346780865	-0.0833863168854574	0.00935484743542681	1.62628469269066e-06	0.105657574645274	0.0308772953009626	0.0396490766530011	0.0575693149623469	0.147496712161139	0.0379955879207845	-0.118956245316213	-0.133326595614296	-0.00875805167716237	-0.0621625932587477	0.045061807849395	-0.0939738063578943	0.0952294562658498	-0.0878718245325825	-0.145715970883904	0.0626133344690345	0.0469166190767183	-0.126039381196843	-0.116129872957368	-0.0710944956504616	-0.0888954157803603	0.259696120408572	-0.0874933575391381	0.0367119700207823	-0.170512857702752	0.0805627154918955	-0.176649383647815
SP_1323_370	-0.0352001266135193	-0.251342489556682	0.77110073191777	0.326817834645448	0.205228767909478	0.163903516364943	-0.213645882907718	0.0847919024627206	0.028247776663644	0.0470597754563169	0.0338246370164299	-0.123794390447655	0.00592160900517591	0.0176104300346012	-0.0081666768029649	-0.0461505346953466	-0.0272601904396783	0.0468135918861652	-0.0272692874315492	-0.000924156693484335	0.0606235177459364	0.00864054455856689	0.074393361128422	0.0348137098601331	0.111692871515729	0.0285486085941038	0.117009790629762	0.0399678302523903	-0.0598038000892505	-0.0681089361678158	-0.0423335789361428	-0.0664755861298314	-0.0325756035448705	-0.0359682029223283	-0.017073513358941	-0.13030709085298	-0.0513003689917984	0.119813890603893	0.076344591375916	-0.103537382701996	-0.0117932131426333	-0.0035312118378279	-0.0408011275793143	0.257838174187988	0.0912880910897478	0.205508795648889	-0.120253299729297	0.134423202522285	0.0294497885421769
SP_2139_371	0.00536566792099435	-0.0972286495158237	0.506238973032969	0.257402971526584	0.255854840979447	0.332205899170873	-0.0375686544838096	0.104321067547975	0.238509581591616	0.214551111813442	0.105755849172743	0.0744947961357543	0.0540712518806519	0.133740302991969	0.164974725519919	0.0922887575546945	0.0861412064194109	0.0896266754251389	0.0747604952161733	-0.00278930891304618	0.0425217113706271	0.126434813133026	0.178384092385958	0.166229148195848	0.195991105822388	0.133518168195646	0.208305624649311	0.169926424377058	-0.00298146105537711	-0.0172080378677784	0.0278654323477792	0.0870385219347121	0.0919434188425594	-0.075595277043039	0.0500406824995956	0.0656985640594279	-0.0366865632620073	0.18692808646243	0.040644022061187	0.0198450328032855	0.262381750296361	0.179950113080391	-0.0251195053470443	0.325036874075888	0.147679272940147	0.263654178800637	-0.00917447087124934	0.290180872038004	0.0543830806819301
SP_1074_372	0.0525853569373691	-0.169232420895655	0.163128253150115	0.0792964281829782	0.166339754515883	0.104307956686542	0.118235686009069	0.192496878934341	0.218125796083607	0.187315367732186	0.197840248163461	0.175406788723429	0.0686932862454981	0.0260720087827959	0.128764007931744	0.0829036464904149	0.0964905696027731	0.0777665202150768	0.15653842725167	0.0485445195708163	0.106652048790343	0.165587692002669	0.187007519381119	0.116948245424631	0.404390255079337	0.328108890453011	0.509672397054358	0.602418799702997	0.0226583601027226	-0.0424340141559512	0.0448941616796201	-0.0323273637179859	0.115607618743375	0.0317112015784584	0.149794929650032	-0.0264712798684403	0.0959621212204649	0.126807094024858	0.0778769282601637	0.032403937277655	0.232702405631654	0.114120376816446	-0.0666530054240599	0.229677975504407	-0.000321889947407783	0.159642692683445	0.0744750927135875	0.12558493693326	0.0555062376408682
SP_0234_373	-0.0352001266135193	-0.247124079998883	0.175829131857645	0.00813539926173945	-0.0455793355910554	0.00627587372601468	-0.287646464351495	0.0258470095248899	0.00199236521884139	0.251545319295644	-0.24264445707581	-0.323741665259293	0.0943276315631518	-0.0777638022017442	0.137902249353537	-0.128545397159453	-0.239947511512792	0.108069280378603	0.15653842725167	0.00651243214829833	0.202698736261377	0.142223698937158	0.116532211869272	0.164433634534234	0.247692412809009	-0.0247721327632622	0.136810033363894	0.0979151794616691	0.10620615134968	-0.0229903904617839	0.0654377391628795	0.112062545617189	0.00845166471518333	-0.129551476603959	0.0663424948286959	-0.116022864846732	-0.165010660237547	-0.152503756064238	-0.0737858667894216	-0.240354072332369	0.105656246608909	0.0359971523488092	0.0190382809711735	0.13568359844475	0.957436685213056	-0.199033214240682	-0.126038228562146	-0.0798660888403049	-0.231756685414656
SP_1143_374	2.43565588842112	1.36358287840017	2.39781093840809	1.87986515528984	2.16323930486118	2.20921593239629	1.50292298573997	1.80382790816488	1.79278737611472	1.66283425049853	0.657104069288689	0.610008028154024	1.56418780982594	1.31687232958343	2.4107244079666	1.2585133528878	1.10574194107532	1.66045884731141	2.87712287983442	1.89624120865701	1.65693412325287	2.91236954004737	2.84380522134864	2.89347231292881	2.88044595526853	2.64697140624616	2.22395735902175	2.78401125565913	2.75197974012172	2.10623744489466	2.42795630752229	2.74087933592777	1.79885345349159	1.99348903489244	1.70330919661166	1.72792138605595	1.79151923372061	1.91004284121971	1.71152779245343	1.86345551140969	2.20069735023713	2.42251423830492	2.32881409518602	2.4693000255108	0.459472990693795	0.876225974952833	0.907070083249792	0.560578666285284	1.07058389223804
SP_2226_375	-0.167228520297304	-0.236631706181241	0.445553755236249	0.299640573575347	0.239889775356096	0.291678092588263	-0.0635861872906904	0.4267340204607	0.400039148064986	0.465670124648492	-0.21535276540807	-0.142587276952097	0.301096073425628	0.137650048043049	0.699523994987727	0.181951015741223	0.0995809564486425	0.223290178167254	0.329906616583463	0.207017108345424	0.241301575485124	0.365457096712976	0.301029006232209	0.224261269567263	0.475181280047222	0.277908077530821	0.446169454748199	0.545247930872559	0.633453154214548	0.35537266216817	0.756432143068313	0.719745122838429	0.487363006009264	0.258697811960577	0.370656639924167	0.342762529797279	0.336970220724259	0.543239175375456	0.53256696395457	0.334501941938463	0.521603103018956	0.355629789248511	0.652952399765592	0.83409848110835	0.0793623299999524	0.115706208551948	0.0884196729650863	-0.0256959718986618	-0.079753591969606
SP_2077_376	-0.152278178831331	-0.187303993817673	0.0844813068499715	-0.00348992585788821	0.111242078577076	0.135558890670982	-0.0685955501044351	0.082332063774917	0.103028685381952	-0.023666276684688	-0.311907119512924	-0.181671107025503	-0.201633612154652	-0.350121354465887	-0.112660844674071	-0.187893406809089	-0.262254291238374	0.0896266754251389	0.254004236687289	-0.00652686292285942	0.0056221285590965	-0.00868933397935123	0.0058619794576078	0.00301749083997116	0.232565720721542	0.111941089657192	0.255172229687286	0.257283313654311	0.0950941962294536	0.0559266667624367	0.0783602379556765	-0.00516503273546043	0.0368225219434777	-0.0939738063578943	0.00508290029322644	-0.0551406226997102	-0.195346738608505	-0.0960504877350576	-0.0686909996666571	0.385565102611643	-0.0619964358238896	0.0244831643317696	-0.0487063256646607	0.151780781241683	-0.181782494632623	-0.00148788999514871	-0.0422170258652077	0.00547056955270797	-0.240000679509563
SP_0565_377	-0.511876691684749	-0.815335216430714	-0.289506032786381	-0.378620549852322	-0.566127955910728	-0.439135274596348	-1.00479251522499	-0.290650808676764	-0.536049088114822	-0.713098043961873	-1.06827355060231	-0.962914026780345	-0.805237110588623	-1.02764585109505	-0.711917680714738	-1.00665309213894	-0.946421913317248	-0.182548384265125	-0.454842421774019	-0.472992601008707	-0.542440789350529	-0.454564237180788	-0.53399763498301	-0.360701231153893	-0.101770677934223	-0.133025023415286	-0.1467497698013	-0.242112331271951	-0.449536210456484	-0.257342041591492	-0.285523173373065	-0.370695094777068	-0.433807303298684	-0.499180296277045	-0.50731735682696	-0.608931273386426	-0.847681082307535	-0.717288374847763	-0.762787332060318	-0.376913732757249	-0.435408389430782	-0.381335804917695	-0.584957411912585	-0.144857974889087	-1.24983217375368	-1.07478339931889	-1.02290031833104	-1.06023728209137	-0.970550211457823
SP_1135_378	0.0577378447029719	-0.13570279733046	0.133839893639724	0.163838898815998	0.199736964395992	0.0878332829039152	0.0130997567775566	0.204987823117538	0.228353688758235	0.257377343572665	0.123353883548511	0.217960464720411	0.208032533669616	0.0165492346642893	0.200298786491405	0.276463849766944	0.0578213104500911	0.0845556858777154	0.166201524602389	-0.031059874666802	0.0731609837209941	0.0321342472255033	0.0252273043245381	0.206920976188195	0.207641465561313	0.181389017814769	0.370649447107223	0.177112964970327	0.142639780497246	0.0938232745209664	0.103863087104664	-0.00931071099301306	0.264164159251658	-0.0271118519618216	0.103152018959157	0.131530554198052	0.0434401209786106	0.0727885557780059	0.129031016210266	0.115907754584114	1.60890551112586	1.72421131893642	1.5656799353964	1.78269286782333	0.0286912367230592	0.138855186277326	0.0581286954559435	-0.0342540784599326	0.0362926236990351
SP_1549_379	-0.377151589671534	-0.692669668041246	-0.424155559481163	-0.461171762545225	-0.425395974800699	-0.505437644964502	-0.833001672361176	-0.546370752476239	-0.577020869171129	-0.454108468961854	-0.857980606840485	-0.821095767040344	-0.658873609918459	-0.663860051539903	-0.60514906980154	-0.735478297716213	-0.722512621858002	-0.251410242409928	-0.168301263055595	-0.402357058415646	-0.190230127527125	-0.518289834791174	-0.378314556116477	-0.332537700676498	-0.0898376484382428	0.0513995477221414	-0.019768942830682	-0.00405679363960765	-0.29293035141167	-0.24377427663228	-0.248169758890695	-0.326058566774696	-0.371071547950722	-0.339360346372263	-0.319808043012992	-0.450441903917291	-0.581815085690579	-0.391358349402905	-0.577704647154516	-0.81215835117424	-0.380862566263188	-0.366101291222536	-0.273412612839355	-0.316935105720631	-0.711542071277057	-0.781010974637228	-0.966455171341293	-0.793398357540703	-0.754377018306561
SP_1959_380	3.96942088286591	2.74124548292062	3.13635265649974	2.86763279459402	3.04357059939854	3.1031374129786	2.53753765049233	2.7314962606417	2.80972574872691	2.48381747135875	1.75212800245253	1.80895462320935	2.32936841920537	2.75637826683479	3.16147829842711	2.60914681250481	2.38059655453437	3.00269103865386	3.57846750614097	2.92424114972036	3.04252171137063	3.77623210275554	3.75045948391692	3.73691560628928	3.70455680547517	3.62740332104965	3.41167671536728	3.63295578812296	3.37169830060733	3.02823493289339	3.29707231280418	3.48461671357452	3.08816073458389	3.1410462233063	3.3624286317606	2.95017239443003	2.79356512634551	3.12313988925918	2.78981602521811	2.90096400953295	3.43448112297301	3.62706307852797	3.32193318369593	3.49830988271253	1.54912770747104	1.82425363829523	1.88102909594704	1.75172015363729	2.48388433464403
SP_1019_382	0.018638025014031	-0.325009589847634	-0.119052087235159	-0.0222875213120144	-0.0772302219989474	-0.0460060263272055	-0.194354544298958	-0.0612158497325659	-0.110947905491281	-0.0369876551825215	-0.159904026067874	-0.169760244399834	-0.205538066610568	-0.0485947906552209	0.0389357985525169	-0.068053636803084	-0.181262168916499	0.118030390428805	-0.0561908967340585	-0.0814140745538516	-0.0226854187232508	-0.09397452192432	-0.0216937430629542	-0.0648623651351912	-0.00896086757162173	-0.0139491634687268	-0.0398345658847887	-0.160582445775352	-0.0701904183209479	-0.145890057078208	0.00290800952621062	-0.108105210604744	-0.051776909908158	0.0452102010309581	0.0936397095034582	-0.0966101616102826	-0.200767014392758	0.0596928981663218	-0.0669967011267829	-0.134788316686436	-0.0992560543929724	-0.14457509329301	-0.0848257514713122	-0.0178941213803974	-0.184050289242979	-0.0460913939901744	-0.24899516698218	-0.0710339277346925	-0.0822218475603549
SP_0985_383	0.0265432230993774	-0.294219197734185	0.0647518364240405	-0.0152096900714813	-0.0455793355910554	0.0518838720293591	0.0225523379537602	-0.11524530970971	-0.00198748569370366	0.0704372899426815	-0.0116900222359373	-0.0530289555863988	-0.0136262517288817	0.14737830500493	0.10915089843321	0.0241843117836513	0.0256886895092805	0.0380963747850558	0.00108390861769081	-0.202651218227578	-0.081023354789389	-0.11728189541639	0.0669375562093748	0.0229720972156162	-0.0134622598065626	-0.112099184560739	-0.138071878729303	-0.206605328882235	-0.110355951347357	-0.100349273168025	0.0654377391628795	-0.0926278739857995	-0.0136265007438805	0.0569190946192197	0	-0.137502592257183	-0.198957992160885	7.23917830924847e-06	-0.0806071326454347	-0.0595596856413945	0	-0.07852470112595	-0.0427733699109201	0.139724763666614	-0.261758626691135	-0.284310193884918	-0.202074119594688	-0.223037021179742	0.00640305178010969
SP_0423_384	5.66745320361266	5.48524020098092	0.396085078971948	0.315634096152772	0.394993255794926	0.46934606942666	4.56281245753433	4.95622754826586	5.24555542561613	4.59428728094767	4.33198410796725	4.38040519421296	4.72426960642326	-0.0619841678824002	0.0927962855829065	-0.0461505346953466	0.112896660157263	3.73893958755635	5.19881560559802	5.52946957759813	5.61249236256602	3.46258065831298	3.52483936552889	3.43869065332533	6.03127336625035	6.14040730617265	6.17795007433612	6.09569476002363	0.445008064801437	0.560039497725372	0.770150424316094	0.71598320404223	4.47346490718863	4.2506180086538	4.73736864382773	4.6286287336529	4.23610907807721	4.55151351197248	4.88073968821664	4.92452653571588	1.64878073537256	1.58613829156086	1.68964580877251	1.70573088600845	1.86192479060627	2.7661909570037	3.54704365291735	3.7208045952638	4.51809842050943
SP_1750_385	0.417733980423852	0.236797587889408	0.0384405593081922	-0.0801960993400144	0.111242078577076	0.00877838092918459	-0.117072623212666	0.371390986616925	0.292582493573196	0.682745094554431	-0.286725525539927	-0.376667418238863	0.274012194223005	0.463866659924165	0.753285842926392	0.538430552926195	0.453665244495623	0.600144483558211	1.22378482884142	0.600102780272158	0.808699226753319	0.405258104770953	0.367782049801859	0.260011294516465	0.972948675445483	0.815721435635469	0.990160174413049	1.03898204610683	1.73895038600418	1.5320504011717	1.85948602712496	1.83868619556194	0.290739031613453	0.0602471123369739	0.247391428081293	0.235449505654646	-0.0793147451613958	-0.062254635761553	0.124589673428492	-0.036423186843459	0.123735368422244	-0.0153663482747977	0.136985991635969	0.279977151457237	-0.141560203241042	-0.239723980460155	0.000887443020273437	-0.0302978738576716	0.0283061538878471
SP_0180_386	-0.231768772492014	-0.63641712159983	-0.645967302588444	-0.496875824226905	-0.505663314646835	-0.412105068627199	-0.718344307802361	-0.552091956434889	-0.472086029382858	-0.28246368963201	-0.714443606215276	-0.778643625416077	-0.588356829839082	-0.710542094325296	-0.647698120063545	-0.856655134584269	-0.729808187548523	-0.230193756500233	-0.163451863394199	-0.275185817950533	-0.301432689846735	-0.502859794221569	-0.270490911239975	-0.402673501629209	0.192086651366472	0.15477728756745	0.0578139981218619	0.209016612389973	-0.217106266408225	-0.277935976318403	-0.236692410840764	-0.139567096944354	-0.229189583690212	-0.379376025220143	-0.32617756788872	-0.289505685702235	-0.686918086076648	-0.497044420089892	-0.36291446877436	-0.70143893913065	-0.335696250215053	-0.269397208454784	-0.43755989313985	0.013276428425673	-0.687748960111747	-0.669175312959981	-1.01214726203416	-0.84574161589245	-0.74848445038336
SP_1858_387	0.0705391269260609	-0.159289617648076	0.094245777565515	-0.0389387618621786	0.0648721154390426	0.0100280085871223	-0.205346559689231	0.0587520070044398	0.127523247302701	0.124885073965057	-0.221098926794545	-0.128829980344953	-0.0703466971534237	-0.0200038617651774	-0.0271915024847225	-0.0587907154741174	-0.0613680447599414	0.190623989246932	-0.0742813537169535	0.0120648253040851	0.264914132707075	0.0342511882376044	0.0706702750857051	0.0755102912293619	0.0887759341241754	0.127665441950208	0.213400491772076	0.116725029236427	0.00297599424102302	-0.0268582079014976	-0.0463355094936393	-0.0904303182815536	0.0614005446641421	-0.0324191358412573	0.10630890214634	0.0859199576777527	-0.10111066876274	-0.038590435860737	0.16118968398464	-0.193901410354661	0.0175110111601668	0.111946005582109	-0.005754180480114	0.254115088145271	0.148881018149901	0.120502634383463	-0.0277053020928903	-0.0535301800953878	-0.027682571319863
SP_0317_388	0.241030446350479	0.0229137135726738	0.277891618481814	0.180374266542298	0.282076846752497	0.313097076223169	0.229552708873227	0.385427046303786	0.433822807058215	0.486923382226573	0.158551117049402	0.228124307437795	0.388518444669067	0.265537943478186	0.358178446273124	0.166237367779932	0.153113760233666	0.29528990202979	0.275591098895434	0.234193330964157	0.234939073261584	0.301861670991237	0.190442509196439	0.408478987877483	0.530342916157835	0.360076619111647	0.470489133943612	0.582259714727524	0.266670823542926	0.205184383468669	0.277194689990225	0.200871812575045	0.351793066118399	0.210087867735954	0.274305518168815	0.243780780246599	0.163612087223823	0.188265773197941	0.301581487059401	0.23749953513307	0.352530103633466	0.133543640079838	0.313863753720048	0.551226862861425	0.400660014110018	0.633707026236836	0.287227016828099	0.546079096590169	0.341743058032208
SP_1627_389	0.658896205780142	0.763368293818759	0.327372328887934	0.281553100909665	0.166339754515883	0.300896622617643	0.237692053683244	0.37441023091572	0.426931722454372	0.434478944149243	0.187962964971588	0.345850465361293	0.27751303321552	0.939696315756517	0.868248394174906	0.682093682043542	0.846595927662317	0.359674683019987	0.254004236687289	0.308273092180237	0.41598010689807	0.0257647223497752	0.141592061016322	0.212144983251207	0.858135005807291	0.929984774110514	1.04167311525094	0.953674733482329	0.408070690272288	0.373092783089559	0.507571055559369	0.470172976811197	0.152681051653431	0.00777969244283838	0.265860449912557	0.168467928727202	0.249585310333677	0.398188842572173	0.410181973193383	0.173738945707576	0.270518799734699	0.156933460355418	0.231401593528075	0.326810316267109	0.352967511054221	0.401777017881349	0.240034146728869	0.320960924882659	0.385272043140915
SP_0387_390	0.147468005358984	-0.157309253519836	0.270374768364647	0.108751338711789	0.156167949458592	0.183972240851837	0.246794260790494	0.182195958244295	0.371610739738466	0.368651146094074	0.217394228703157	0.195114460140914	0.170866773065216	0.210918358914864	0.293203712809992	0.188772281597236	0.0985515628688365	0.144261932001983	0.133079454427682	0.0963730446614317	0.0695899545687979	0.445581999741954	0.467418855107109	0.3793636016712	0.329945562491252	0.14708289577745	0.400738025501193	0.45352640060532	0.0108811923263694	0.0540969962053541	0.056135998101535	0.155299639457786	0.266984678314037	0.117278057373353	0.219965683941908	0.221456233575145	0.170625688984879	0.114194818102733	-0.0089160270515567	0.136413410018756	0.252556320440288	-0.00589048471174891	0.054523831443996	0.181487288057873	0.139843433526043	0.139530447249582	0.159892353258172	0.311120209730367	0.212776487821774
SP_1583_391	-0.0684945667119425	-0.349671644081903	0.617913506931046	0.312824562565947	0.351079634372933	0.414723563644507	-0.151205308131811	0.129558359046998	-0.0410362121153831	0.204775189324565	-0.369998074766487	-0.335336291715322	-0.00935412826098059	-0.0200038617651774	0.170551443097352	-0.13097009527791	-0.104576224848252	0.0794668092049164	0.170048713657911	-0.0833863168854574	0.0333849167985036	0.0677064854230842	0.0891903630565025	0.251579388335211	0.335265894424516	0.350057863286656	0.363028219447953	0.449080495574128	0.144437531559641	0.0412239148909581	0.0984360147203365	0.144144725320965	0.289352491342491	-0.013053810974327	0.107884757071879	0.0672641583974301	-0.175644824165957	-0.178129563739732	-0.120467909574815	-0.193901410354661	0.573827001308123	0.307037020884987	0.504194965824198	0.628031222613043	0.16500735708013	0.037436760310273	0.050740443921228	0.0584425966937498	-0.162215752161579
SP_1467_392	0.294387345601871	0.235290856639253	0.603456671726697	0.476591105326836	0.5897993153127	0.494562355035498	0.255839400393501	0.458379647077166	0.514974914909645	0.577121191198151	0.18672353616607	0.2642421874371	0.566765330187575	0.405881019750659	0.444490904685308	0.320608447051461	0.272931974796389	1.74377274129229	1.83896673740844	1.5015761838357	1.64558601846709	0.303617842895115	0.33711787650009	0.368487012420594	0.643320104412433	0.688976674606719	0.654062306389532	0.843940112915343	0.527227080973136	0.268095531807049	0.286770134705209	0.366803744651497	0.489779581182148	0.30291634621069	0.583830531231236	0.534922749714312	0.225539836367027	0.244643584318718	0.440276828341709	0.109995061714223	0.48290781297551	0.400859043241509	0.17820865436248	0.5065482724302	0.540454621461805	0.503899678905981	0.467059389656688	0.476418218621285	0.238717761477519
SP_0205_393	0.0500021959233656	-0.149414869712961	0.0510296011517415	-0.0618487341203569	0.039272292202746	-0.00630219235345386	-0.182087814405067	0.170663562376671	0.0781110531776221	0.194932571493315	-0.172573218710756	-0.00992001415363752	0.172371932347167	-0.230648623118794	-0.0119516244244284	-0.162867713550348	-0.192557794577674	0.458370522430046	0.489284853802825	0.260867082289678	0.326054427520978	0.120469146296637	0.00781025124712897	0.11322995717852	0.556393348524386	0.550015146648922	0.488813792156693	0.586314129688837	0.577330395396197	0.466844139326247	0.541296178003503	0.610516053083671	-0.0187698040198399	-0.175783311012434	-0.114770187246075	-0.0281420328529531	0.146639008620111	-0.0766417415489293	0.0280164137334378	0.0464032442861608	0.400775185686042	0.264601754564591	0.0246996160616	0.545145947469246	0.0571323826164871	0.0338091621181444	-0.119611959402715	-0.0355752278571018	0.0351544027004369
SP_0798_394	0.0474144014342102	-0.367876239459493	0.112377918725146	0.0559639243523549	0.158434556430537	0.154893681986426	-0.124878025701465	0.25170986436072	0.132372646964097	0.0679505986504036	-0.0682735506023064	0.00460609982425275	0.131944842471636	0.0470113464751591	0.183848265710811	0.0285363363233593	-0.00385558610473424	0.177982549845986	0.0499215165318976	0.0157545844531466	0.0406989757638083	0.130398263540368	-0.0117918851062679	0.246496488041984	0.268235990292268	0.0960434627769828	0.196347160341256	0.171726418423267	-0.00497275887446769	0.129012702983266	-0.00680714530700044	0.102489218910389	0.0101360724265369	-0.148635022593233	0.0118323630874357	-0.0913608106124624	-0.0383030284629253	0.190937431444574	0.298956017652579	-0.0233670340180137	0.111103811448579	0.0789309483541452	-0.0115365330741195	0.353153623496612	0.212906895715765	0.288221737830002	-0.0661144109100888	0.155995524643608	-0.0809871919087168
SP_1633_395	2.23468466842291e-05	-0.108663544578109	0.126721318140021	0.0924617974845656	0.0769046709339385	0.0747556116087811	0.0307728447587294	0.244027179574424	0.261932280733012	0.0420006409643072	0.0516359131328912	0.0131214641743291	0.0532545549775012	-0.0254582918572854	0.0821838508329407	0.121102455059431	0.162010160722062	0.139379710622238	0.00324201678509972	0.00836560522377461	0.0204954050406272	-0.0240256443617568	-0.045739217029606	0.0465589175332326	0.0547786015062588	-0.00320678292832888	0.269918815056473	0.0121080257913988	-0.0189893372557695	0.0151279442519119	0.0411273317567016	-0.0471678550288868	0.0565183232843971	-0.0610591838851597	0.0218977181538911	0.0828273626223712	-0.0496692834128698	0.126807094024858	0.239952830284594	-0.0864638693430546	-0.0276689721439531	0.111946005582109	-0.187994504355665	0.294549952544511	0.174479332283862	0.293085442532206	0.00559828815579166	0.27480752936707	0.0476257145066228
SP_0127_396	-0.263547481164675	-0.44791573738461	-0.0475215725036655	0.13443798237544	0.0107031400059743	-0.0382356572329829	0.846135345417698	0.969058647446342	0.9018888132741	0.0745722742605768	-0.199870433385518	-0.0834317003158862	-0.0317086107123394	-0.115656100828863	0.00562712271340615	0.0372011974504858	-0.0182993228680566	-0.00629774457339671	0.228404413450992	-0.00839927725563072	-0.0112956618744526	-0.0962883877625664	-0.0660878624214085	0.013029293968037	0.44432900044948	0.392978730190876	0.51793212404829	0.478464302355222	-0.0743660942921416	0.0614017968285889	-0.0604303393794243	-0.125999331985142	-0.0343106549156182	-0.11071707019247	-0.167169541039332	-0.135700349623198	-0.166777586411735	-0.221877459104899	-0.13105007223418	-0.309988260169423	-0.0256749220118646	-0.0129915410868939	-0.123959065475098	0.179525771724588	-0.179518259209622	-0.189673319746843	-0.0935595022024387	0.0201692508244431	0.219806689889301
SP_0058_397	-0.213032209910427	-0.509737322483929	0.232191574476758	0.00233444636809388	0.00819192084992437	0.100793472510304	-0.525207262236821	-0.238980678131956	-0.217973318723066	-0.0603734983251361	-0.615989008054694	-0.655187071570076	-0.0783790441429968	-0.574796882847721	-0.182034547714734	0.044740494403877	2.06811218290789	-0.0802983260171732	0.305629925276817	-0.316343142707291	-0.135623796876654	-0.14097200146149	-0.133202058279945	-0.0839431067008967	0.00890555322189179	-0.0226010337216351	0.136810033363894	0.0979151794616691	0.625751916847753	1.29623132140326	2.14480597785837	2.09767862745453	0.472777927711194	0.64520961305813	0.534296015459393	0.346635538944485	-0.425574999359057	-0.0417233253456999	-0.0908998876532685	0.172321063489381	0.778259939082032	0.754495997856209	0.812005495644335	0.811477363708972	0.853288623071069	0.871762563869177	1.30286027435291	1.42619760034817	-0.626387974031662
SP_1874_398	-0.342800084880757	-0.563796449434751	-0.295868535009921	-0.356089716487668	-0.249824410217245	-0.333926392630239	-0.43349733081495	-0.220641087429021	-0.277831698578805	-0.0504331862474725	-0.46128474355115	-0.443211266178967	-0.332135636388781	-0.459565754134717	-0.260905939013522	-0.50101304407919	-0.430362192142789	-0.215525706711396	-0.151399203145175	-0.286501131178365	-0.278495878569576	-0.229629621281887	-0.126775789120511	-0.309896860482402	-0.32136988437899	-0.394187014916309	-0.123010048732029	-0.377699925071125	-0.329892963456995	-0.228104820366397	-0.271402065128411	-0.282761732772146	-0.344998036340828	-0.348157294609422	-0.207757074968052	-0.30360051558802	-0.477259154647989	-0.330707321618148	-0.350495209520291	-0.514002152191017	-0.214908027435541	-0.224745441976994	-0.22782603853541	-0.187256558947034	-0.180272609574986	-0.183748485789739	-0.393458905447963	-0.376127583758795	-0.592566306934927
SP_1201_399	-0.122834400938849	-0.532657937625846	0.274674905798271	0.097912106350325	0.166339754515883	0.0949169061736352	-0.144578309612566	-0.031607263039005	-0.0506222609445803	0.156437890748013	-0.112598311289517	-0.299205443913786	0.0943276315631518	-0.16898560323499	0.0927962855829065	-0.18411176626666	-0.00606830899384647	0.0929974597643781	0.0352321310295363	-0.152099066969472	-0.105035477043231	0.0759504795179922	0.11472545516364	0.0229720972156162	0.172404285504772	0.135463812510615	0.261744883610772	0.201987633609356	-0.0618751501089445	-0.143788534432922	-0.0523592971214093	-0.0407889424661807	-0.0783792931579956	-0.105114363963095	0.0135148064744808	-0.128513809029929	-0.282696873711302	0.082892514322106	-0.099533635987072	-0.261276845696191	-0.0216950710993196	-0.07852470112595	-0.0427733699109201	-0.0360129785707972	0.227199612583673	0.216431054761992	0.0312365161008437	0.0945194956084396	-0.246906844161865
SP_1098_400	-0.531087295650584	-0.701299973184685	-0.501093673201499	-0.496875824226905	-0.615618390476239	-0.527024507172648	-0.766371878696656	-0.529342023144398	-0.598955839675014	-0.937868403929459	-0.953137839880824	-0.945039700288698	-0.748596613869827	-0.81813331860978	-0.635968827481438	-0.856655134584269	-0.764975041979717	0.439958485316167	0.700858943475481	0.245236430575913	0.335006028365507	-0.413592456124482	-0.398815008215514	-0.314897541540768	-0.0569408964734421	-0.239940227331799	-0.281210090588809	-0.254144886766847	-0.339911719281986	-0.368282478414658	-0.220775992058444	-0.221361188108002	-0.513846801223801	-0.42984109220313	-0.241471070585767	-0.463946168267039	-0.778506996695675	-0.651199184389991	-0.79327769928204	-0.743641437615613	-0.427488726134543	-0.50937499544138	-0.477016182036541	-0.506024312941069	-0.843929456800712	-0.799012750602563	-0.969919026644865	-0.889266903522815	-0.780193310110699
SP_0970_401	-0.0406961143683713	-0.226215090235902	0.246492138027563	0.113064331582873	0.113580320646276	0.145827226124808	-0.00119626481884794	0.216250136680616	0.231746936204658	0.257377343572665	-0.0838945311901753	-0.0743821963225759	0.233490379234777	-0.0156551168269274	0.15262953510009	-0.0715426228829639	-0.0752402193414987	0.106402388175965	0.183433654314731	-0.156244745227024	-0.038013000250233	-0.0664937855022139	0.116532211869272	0.0831335324323863	0.128134018577256	0.0657548406992117	0.03497402176375	0.116725029236427	0.268320560762017	0.0614017968285889	0.238244426621421	0.173701611409575	0.0285359107585155	0.144185930836871	0.168037891898047	-0.0551406226997102	-0.0876588692941311	-0.110780343845342	-0.165081700808971	0.00399108160244843	0.0556797728298868	-0.07852470112595	0.184966020537789	0.155777168951978	-0.166754285400291	-0.0794904019964218	0.153539190517646	0.0707733986044694	1.20672321303539
SP_1845_402	0.55341476856697	0.576089725626179	0.656320851453069	0.487429084948129	0.648222666226145	0.557450060990888	-0.0412568415139241	-0.0639379166549947	-0.0193615127415434	0.186551430705657	-0.182949493333002	-0.141132947150625	-0.0972969523399172	0.000536916675658361	0.158254084293969	-0.0484405273045496	0.0482564464145554	1.36037417153836	2.02145675238487	1.26008955867027	1.35714500563476	0.0236352827884279	0.130905382219076	0.199926077438546	0.361577171540363	0.326406595222011	0.311692413888164	0.339651287781885	0.205987787741678	-0.13959465054673	0.226682984912777	0.180997177100096	0.605721060887953	0.403294633456865	0.533123569201537	0.501729570992094	-0.26177410034748	-0.0245760187312811	-0.192527583210641	-0.159571417616323	0.10383581098454	-0.136797742701292	0.152582846686986	0.250382369268941	-0.238003506444384	-0.0430234607960003	0.0237088909425349	-0.0629288780976367	0.372711186075884
SP_1555_403	-0.0517513028773671	-0.149414869712961	0.164287509974955	-0.00465762729022323	-0.00316297411765198	0.0615583092272036	-0.0736223671792668	0.082332063774917	-0.0193615127415434	-0.0432466456542038	-0.189372186370903	-0.174959151074153	0.000847647007578445	0.00909893017908203	-0.0182820208950236	-0.172825958720146	0.0557012585757217	0.166829688907258	0.19102680363696	0.0304199716348972	0.0660100642929962	0.0129406819921911	0.11472545516364	0.185833706135361	0.380571635561219	0.277908077530821	0.498585348899338	0.5768360427725	0.0382131742975638	-0.0424340141559512	0.059863894338287	-0.0030966523942304	1.47582866904865	1.26375863663712	1.62513293919669	1.5568204678682	1.84291383656684	1.86391220707719	1.85337712384536	1.6354877336425	0.0762499793126405	0.0789309483541452	0.0190382809711735	0.129600546392906	0.217495989178508	0.300954157457882	-0.129262129436434	0.142039478294889	-0.108396730424548
SP_0867_404	0.093299029925916	0.086132491332183	0.535202456021491	0.265175084819838	0.212882340452914	0.328203968613376	0.354573353978862	0.39833937727056	0.477353616487667	0.550648979836961	0.114255776561732	0.229249215908736	0.410368141318855	0.54706395136307	0.699523994987727	0.502119845405772	0.47999107109276	2.59420990077239	2.89901991620969	2.64486923685643	2.79254345836228	0.153952991519265	0.296254500911862	0.208664414516246	1.34232928694708	1.19824093605141	1.48460563640431	1.37054190331825	0.292842879896087	0.0740968696769553	0.248081021825152	0.306376443920204	0.652847078955498	0.493452734314744	0.691796879122036	0.756830150020511	0.644612848881026	0.576310996981105	0.658749574957016	0.472235946564499	0.899695094204313	0.841056616418753	0.83796172874696	0.86737869762981	0.627082312482619	0.658417822089559	0.331987482826431	0.521584534669421	2.13149827176164
SP_1598_405	0.0265432230993774	-0.193378508227356	0.044748811776417	-0.0305891186417533	-0.0573671954225698	0.00752766993547382	-0.0573488449297006	0.0811005698538843	0.157567961622444	0.184257189499844	-0.0898901555737517	-0.0778560603677203	-0.0739111091973026	-0.104068126553653	-0.0132154834985911	-0.0634147419995639	0.011539171689563	0.0554784530132935	0.131107212096076	0.0467422769368309	0.196163300211431	-0.0664937855022139	-0.0437200493929524	0.0465589175332326	0.0590723399163924	-0.170992873614306	-0.0581353826277322	0.034042996295284	-0.0392522411482741	-0.141690068548924	-0.032377051903719	-0.0281151124310703	0.0335135869129015	0.0963574057462555	0.0614712632759993	0.0828273626223712	-0.0238196325696922	0.068436531238298	0.0484805162931536	-0.0864638693430546	-0.00195885303805809	0.0722362957801366	0.00574145835771489	0.259696120408572	0.0881592782371108	0.230444096896353	0.00442201818366783	0.197633812241788	-0.0241188929967873
SP_0586_406	0.352145638796276	0.415064783507098	0.530715065029177	0.499834105838911	0.415037637677782	0.430675476208551	0.339525550898358	0.615495663915867	0.548015176673653	0.93189816565952	0.578952387557573	0.616040811906601	0.763838704717077	0.515861297562425	0.485337468740695	0.487177653631175	0.429308531358433	3.24049034927097	3.61544110178006	3.49250208139021	3.53356498728	0.294815527359114	0.396321456015786	0.569103338548025	0.547252694667916	0.376621468334546	0.51518413266338	0.575476932883113	0.728801030802028	0.50886077379981	0.601362746575481	0.645217144188674	0.477656022099659	0.477360730898967	0.46957957401338	0.443848654911593	0.521644155796434	0.391236081930407	0.239952830284594	0.605333009778981	0.633088879119407	0.446440077550404	0.568912504619957	0.685831328570746	0.646355651469696	0.638014296103396	0.786680060772019	0.755353425592279	0.725133074497249
SP_2142_407	0.199676483308442	0.110992871688586	0.527115075535768	0.290149124598051	0.28726453677549	0.35106492642219	0.352700939646091	0.520570406495626	0.472581217028617	0.483195485989821	0.372610520256121	0.403291393695653	0.344468284188544	0.421198965148381	0.30136031427328	0.426636111696125	0.234087838766229	3.47218876751079	3.94829649425826	3.49481727337863	3.55702657315888	0.233491756504472	0.305787762743346	0.301447084665385	0.700783257859561	0.560190367957894	0.821347934337812	0.886211765703589	0.345368191688101	0.198574085347843	0.391069802813659	0.331179834920777	0.310011961908584	0.323835442171003	0.270089163367745	0.337582290691598	0.453118704418809	0.27517795246683	0.156846394078391	0.389231419809413	0.565914577228536	0.325920733431348	0.394783749103615	0.681679685300278	0.389011017718625	0.396702064292494	0.369930976239759	0.373667975213504	1.10516412394818
SP_0922_408	0.311743284735639	0.137046763336546	0.579325009253798	0.504766401381142	0.511283529846764	0.482009304692413	0.600825663812543	0.54400007263045	0.420998766700631	0.712768817368577	0.518167879044764	0.603516214106323	0.428746670633711	0.522604626052342	0.439880178354707	0.517683049630714	0.389461716550519	0.454444819216247	0.621600082461834	0.287056606270541	0.377505959083434	0.264479448988157	0.307370533106036	0.414534379940031	0.753397884022982	0.868145520292652	0.904551458904212	0.964098875949739	0.56530229851915	0.268095531807049	0.431917284788868	0.453701967132297	0.367647017319236	0.268801770504677	0.403107289195862	0.50404343683034	0.336970220724259	0.226528789759113	0.097650601570491	0.355894235935301	0.506524917835739	0.441253630835069	0.493347583587205	0.646610018773027	0.355051577925682	0.296116952453884	0.3939349320102	0.291235088410007	0.560052439598762
SP_1470_409	0.0500021959233656	0.028144033648978	0.387176470652353	0.12058118170004	0.164085543055874	0.103137412978604	-0.00839775252194919	0.207247330299664	0.290414656890487	0.239810063611404	-0.0542845633377258	-0.00462085285733949	-0.0102075415014173	0.292091362519502	0.267412982349942	0.195561447259877	0.123056526377486	0.532240419056407	0.775989304358117	0.596411447663321	0.889911295230483	0.155898635834234	0.234368702163129	0.289964516618094	0.666017839698885	0.639107425182114	0.789861523927218	0.906892018543264	0.353162349169899	0.163364207774043	0.499358348138864	0.544173558254975	0.209499183653277	0.00605501197337865	0.211195474314176	0.257560207260394	-0.133570541021815	-0.0106964297250762	0.0915952095079433	0.00717584016040362	0.403737599541902	0.368437565549131	0.271635518330751	0.490815346165602	0.268141811261717	0.208729817395197	0.0811853143031414	0.199319532052924	0.19861246762018
SP_1191_410	0.0882722128510842	-0.0616047397851034	0.403957922743238	0.381471909515518	0.295526234605054	0.345136034348215	0.955045518595483	1.00651628207618	1.1171638297414	1.78343605060016	1.38455163090269	1.43068750381874	1.71716517449379	0.331027025066446	0.484442218919297	0.427460273409991	0.375931065991058	1.55929943128083	1.76203785897552	1.64843879341779	1.70663674012915	0.527513854821949	0.447460305007587	0.368487012420594	0.522590640433648	0.550015146648922	0.651561967737884	0.605085519576674	0.294462975564249	0.130749843519324	0.285178634222921	0.270919310103302	0.454336751514534	0.211585216122456	0.390214486314967	0.455851178723114	0.119349787047781	0.0181736287280554	0.16118968398464	0.00558433967811567	0.321536536996266	0.131398368248281	0.0692078772011087	0.349668851172137	0.855866508960855	0.761153838271454	0.52111178693762	0.534106454924094	0.414454120742846
SP_0764_411	-0.00265675334919813	0.0608361967164264	0.537888206175154	0.42548676437883	0.325084425839989	0.392856926955631	0.107172019511708	0.273437609994129	0.397019903766191	0.50235342279618	0.0454953243552687	0.212282790958461	0.357097346993324	0.223849130864997	0.317536461775779	0.2792057480409	0.184499254490438	0.29528990202979	0.284491158218666	0.210241009219709	0.125692091730841	0.327982391294315	0.198994372061245	0.266721516106019	0.644749222945233	0.541236042230393	0.928501475495576	0.661259104048577	0.268320560762017	0.158263336081177	0.221699577398521	0.182815318539074	0.251403137115174	0.101212245013718	0.125106497600466	0.137504455242686	2.09116481905572	2.07278855577801	2.23378012993953	1.94376833207636	0.390358569740703	0.397292428221316	0.00191974740530654	0.503415382945237	0.489190683475064	0.574513743154386	0.339936235941922	0.337384524983282	0.285417295157451
SP_1416_412	0.0239129670547058	-0.179244224023721	0.0918108486484606	0.0737752004688144	0.0600308523695432	0.0100280085871223	0.0249058377267328	0.124785170107691	0.129949984697241	0.0138537615763141	0.154752883067303	0.108514905068258	0.0775565620701819	0.00160995134088537	-0.0607741030091038	0.1302431089159	0.0148167839457116	-0.00089775683080795	-0.0788396356792589	-0.0540820925826573	-0.092979459468161	-0.0664937855022139	-0.0336663847290311	0.0110324839040903	-0.11138868049582	0.0285486085941038	0.184288743530775	-0.0621040790074794	0.0128507421761377	-0.0463543835272944	-0.0787569871860168	-0.0386688905918113	0.185847915588631	0.00259945333715805	0.0792526037160819	0.0982244675808754	0.0141066270204444	0.0405645857922661	0.194060829525181	0.0709603485301393	0.100188033969395	-0.0129915410868939	-0.168483680518221	0.141741109265118	0.0558516945244953	0.0647124043464302	0.0398737103735414	0.0609172028594553	0.112737343652981
SP_0458_413	-0.0242705664552592	-0.0727596539219242	0.410811593784301	0.313761681820001	0.277913221810962	0.3312064567749	0.182893035321728	0.494905523102279	0.322595062639637	0.370670313730725	0.223450891842498	0.16545107002111	0.322267362830225	0.226604996155505	0.245386676019942	0.218598983336747	0.0995809564486425	0.212483423210672	0.411795482493744	0.172723930791546	0.18795215089219	0.301861670991237	0.178384092385958	0.227704457456744	0.557911176166639	0.536826374892383	0.64151705307042	0.74343651243051	0.362460093751988	0.132484894890071	0.267555266328305	0.241563640567392	0.278211933737291	0.283114338693633	0.178574052744978	0.177193933399103	0.0900554802537421	0.112786623709924	0.212314148962314	0.211504326600126	0.344843910488335	0.19029205730185	0.003831868349085	0.436002461536219	0.173889152262996	0.0511390406560626	0.287227016828099	0.222162448609353	0.193519998369027
SP_1855_414	0.241030446350479	0.115913951073642	0.839459524581798	0.707327650796021	0.638512960202915	0.761163375889483	0.46442602220492	0.612089062472618	0.500981642830144	0.647649299816017	0.531410455825617	0.591319444256522	0.600699353423005	0.501521024757462	0.374699890347269	0.482426732627919	0.472064155321132	0.455754574223036	0.613146767021441	0.351253318746783	0.355679596630257	0.159782070321462	0.171448045175582	0.470827364545293	0.533432200081075	0.519051673164407	0.727125768579256	0.641911093357439	0.653791042256804	0.496787941499235	0.53193233865351	0.522799907462408	0.358420064637643	0.427978896837462	0.457269814682284	0.36965775686034	0.498418973609278	0.262533743214606	0.469756706551754	0.526513007547697	1.48290781297551	1.73908094546952	1.40567206524635	1.53367468342092	0.351402482832524	0.496538973954728	0.567249585443054	0.432661191364549	0.580483102963823
SP_0247_415	0.379151518104802	0.110992871688586	0.550356018692039	0.415918055530051	0.494336685353165	0.463884756756494	0.359243785512863	0.486558180388759	0.570522576083222	0.993469635629342	0.398537598400589	0.350510169885121	0.614052584494907	0.628504994741546	0.654864649956886	0.489547260034504	0.397854381527118	0.499593185156559	0.669947666947792	0.41969437484866	0.519073599862175	0.387152167812296	0.492680697754521	0.537545270045374	0.560942049216017	0.482831485251653	0.547819530842634	0.508686450769485	0.483866040814492	0.34941725622582	0.500730383468989	0.519926012008298	0.513725276807181	0.44462802571301	0.565597175854224	0.401035571372621	0.286210542100084	0.397032373539595	0.246780552639716	0.345866775647705	0.583003647683098	0.278239756577552	0.471405030706528	0.471706523217899	0.560912275372242	0.671550377381507	0.637600978123478	0.544311629243971	0.52723521508155
SP_1220_416	0.423732721045296	0.201738296928227	0.700140604794045	0.63868447428684	0.633633490926151	0.529837829783029	0.564077291688822	0.731496260641704	0.710054921769094	1.12926472282315	0.651724218278035	0.537847170167574	0.964386934831744	0.66959068655671	0.832109634605537	0.479250737859546	0.686600043463736	0.851683250554174	0.997840681232612	0.718035649418406	0.836281001438117	0.685366023963688	0.681494839118827	0.725848800802542	2.54419289491886	2.63154503214552	2.6106339541368	2.59438893644517	0.842802722610461	0.767435531442903	0.964643198243431	0.877372765477357	0.561605427205663	0.552543364879899	0.650223920159521	0.576193222586175	0.799232985607242	0.645142548998772	0.695147456035421	0.86081723873134	0.850604580181104	0.473790565695358	0.891615339546107	0.757273142404054	0.798826662108622	0.774257425545635	0.867506749300553	0.623453940519376	0.89975588224261
SP_1160_417	0.531360402155848	0.181538682582566	0.56885801020273	0.451265205569936	0.58390903866365	0.541119111646301	1.02490583772673	1.0562473274849	1.05467268189502	0.845489041334986	0.410266890982696	0.443102571927085	0.657153883529219	0.897085568062719	0.985519549264833	0.861121373203192	0.837369536969675	0.721622709989802	0.916587634530918	0.625680990030217	0.788204522637942	1.37384000839239	1.44530542030391	1.55066390830907	0.554873922327186	0.490452712910923	0.557200767136944	0.582259714727524	0.629607674263253	0.462712312995921	0.611558513681368	0.517046380232109	0.470332681293799	0.464858962538608	0.526068811667587	0.56071588596723	0.409910524330499	0.606642072950747	0.506632708786787	0.42062183895696	0.674151535741293	0.629345222490631	0.797748416081884	0.721320413289371	0.615828108678553	0.628425061458511	0.627321803854727	0.690511062100747	0.674128834283186
SP_0166_418	-0.0188366804046325	-0.14352230178976	0.343836930305667	0.20684647790349	0.147065742351339	0.176200875168327	0.300233519751956	0.254989960599497	0.318345589638279	0.740099376825233	0.350089409328856	0.326534194711614	0.458044141860691	0.293844333623253	0.369860251320759	0.139326213678338	0.219010548925311	0.468787138375385	0.668588557058404	0.405701102769159	0.537286403120204	-0.0306485865554915	0.157475102622978	-0.0212981697118995	0.429481236042166	0.238624349880284	0.57841725304664	0.440147370804121	0.561270544500099	0.470964166041281	0.678557252371993	0.518486914591325	0.109335021727844	0.0947354887222644	0.137503523749935	0.180090912366287	-0.00631291421848879	0.087201213515451	0.234467291200865	0.0980964784676548	0.224348618301773	0.264601754564591	0.258882329950181	0.147773292440158	0.785753110120865	0.854592287034505	0.654571838262928	0.740765113010275	0.435312725640511
SP_2063_419	5.76350881726558	5.3786327499063	4.36655101155127	4.04217697262228	4.28428389471455	4.31632055337352	4.42637652679726	4.37466154962394	4.44604703746322	3.97356856158237	3.74472483814943	3.73103831922258	3.89759334361811	3.35031836367521	3.34775563280573	3.34032567797068	3.29466790444769	5.38803632364568	5.78577752095421	5.5468272649306	5.58629564867489	5.22778016169522	5.05468019011151	4.88497925239123	5.32555260844352	5.30062815403091	5.38252471560195	5.23432103199276	4.12874425081126	4.19950549066465	4.23278493367826	4.17815173607496	5.2154431706155	4.99071195022187	5.27719713056442	5.2440403589274	4.66803424426166	4.62367438940394	4.73290053595425	4.67738508425442	4.41350737266818	4.52483990267944	4.3208790373506	4.5542577359108	3.41808362487726	3.37607857700848	3.09264608480002	3.18641589076803	4.71206047919222
SP_0118_420	1.14988255829228	0.778965148869778	0.673520371574529	0.579915429497973	0.500603443755525	0.586220299680546	0.485939916865213	0.591478782797331	0.555255819429911	0.50235342279618	0.501317247292446	0.523705224117478	0.398841887937829	0.437149321548384	0.386249211859793	0.478455645504956	0.397854381527118	1.06666552698183	0.885336700546478	0.972741695493054	1.13169796736024	0.353638580899394	0.494071247299177	0.547223183947729	1.07929488111329	0.762579764646718	0.999038325759502	1.18960390915352	0.406573341885785	0.218314804397444	0.578155355414156	0.479078530033089	0.929653053831577	0.543059715013005	0.979487402674287	0.962634079028266	0.516148168041582	0.504030213137368	0.622459967465479	0.527622346349677	0.355593151580026	0.610986183128707	0.435020880212338	0.546668580899119	0.535409426223255	0.525759112869721	0.327291205759906	0.51843699865821	0.88087216969625
SP_0762_421	1.91598484795168	1.63726706381647	0.417632859640314	0.167990542086466	0.332129340631573	0.456570697791189	0.317615597980192	0.414074448489234	0.443610463601003	0.732791933354008	0.258676729288108	0.322323480184011	0.57816558738239	2.83884042702677	3.01185369707829	2.9459623399257	2.93185703476935	2.43232779351498	2.73079622762958	4.38828333808453	3.83522985746383	0.159782070321462	0.302617003135403	0.29653717054158	0.668830111624271	0.437816369061217	0.785306839667784	0.865230756220047	0.619302665871514	0.34493451297894	0.629229540008424	0.517046380232109	4.41387151372992	4.13148702176573	4.5862349056611	4.57763574601828	0.358013764726822	0.335581526578036	0.591684136091366	0.500759909334604	0.491287478591484	0.372076142612478	0.956239496940141	0.820316660757767	0.473449434121903	0.303969195213314	0.332456270821096	0.197633812241788	0.430126278925176
SP_1489_422	-0.346198661342623	-0.402641657620171	2.89707541287952	2.51294960562917	2.6098139027731	2.60122246301979	-0.603018498793215	-0.15387207521632	-0.0981111867258999	0.0258619941452025	-0.704060310401145	-0.67504338340172	0.0235412498531229	0.496962742795157	1.33204105827413	3.4125528441366	3.46798466733262	0.31995195626406	0.731121782192828	0.589000326703749	0.57932817393713	0.0321342472255033	0.152200160582304	0.40696116023523	1.60345410277225	1.55656459313948	1.43021188084522	1.65097246481154	0.155177246472304	-0.214807997752938	0.359656850182198	0.318004446173044	0.599021226675688	0.196541335898006	0.733226719308876	0.770349479588781	-0.383875708078669	-0.549591474297568	-0.398694297777624	-0.410515136123387	0.00975456752573223	-0.213795142416453	-0.0606459389761866	0.149778428330535	-0.663286902669837	-0.429987649080555	-0.290980377714696	0.403709817668419	1.34863163569504
SP_0862_423	1.46891270434942	1.42963089664176	0.642245666241346	0.496536515738336	0.5763003158602	0.512307905225452	1.42620960938167	1.50228505346788	1.60494764567321	1.14429293205548	0.777255100361895	0.896882096984868	1.29834152358474	0.477813337137682	0.728546896218239	0.571614756008206	0.602686479687689	1.3969699777659	1.50916331936195	1.36288801923019	1.64318552699665	0.39211272871403	0.540569709399067	0.622394532608302	0.823219333520553	0.510081519659854	0.824681078001928	0.938953227775562	1.36708659170151	1.27518108786033	1.23824442662142	1.34585973022589	2.84370520339428	2.57627388230823	2.8713798339929	3.09822446758088	0.901421116106183	0.843256760894144	0.787944825162166	1.07779238201257	0.828728572850171	0.687448177054199	0.848640497272987	0.885541275415084	0.724201410860649	0.712970304761489	0.644413296850397	0.619682186630168	0.793369728236176
SP_1757_424	0.149882558292283	-0.0340890607038151	0.798236861855285	0.549210255981896	0.546323383160654	0.527221881576017	0.0540051509964456	0.37441023091572	0.331056641387832	0.774058816618176	0.0611362911012936	0.158972330637784	0.309328307122728	0.322465011563022	0.557770998236434	0.423334748605875	0.38271225375631	0.25973914942192	0.638359555047851	0.192419732132466	0.314031899271765	0.351942290238496	0.379867523959426	0.769024942004323	0.90062383720616	0.760059772668201	0.81800707207862	1.03007954588794	0.345368191688101	0.0170076774701347	0.307301445121062	0.44312165225668	0.607947442565736	0.273110469698022	0.555238730582893	0.592593873338284	0.029619626391769	0.105724959875738	0.186978365419545	0.00717584016040362	0.473069620650259	0.388337122986835	0.561142135525735	0.561807177737041	0.523413811523303	0.607589808735922	0.663541991767481	0.477807875213776	0.959174774270814
SP_1542_425	-0.448410272841356	-0.579621416596433	-0.471984084571778	-0.510081363026172	-0.707566360450327	-0.638128318621227	0.268805291696669	0.428671824702192	0.455268668785378	-0.615274091047857	-1.1225506115855	-1.04213035764984	-0.762909182058783	-0.918074756483685	-0.665472821791521	-0.999989361857931	-0.998338581137169	-0.264291533706661	-0.346446771302876	-0.507001493173606	-0.536986359258421	-0.0417548387940609	-0.118251716813973	0.00100676571882374	-0.242633213774072	-0.219902474095253	-0.186459479603272	-0.320913898979548	-0.22404787582707	-0.268746804863742	-0.145871183044553	-0.192792035911232	0.984661101380432	0.891152917160575	0.954305808701291	0.995896533160014	-0.381822049310696	-0.145746389888929	-0.087460803686497	-0.261276845696191	-0.179007075929436	-0.418568711116672	-0.334913844598551	-0.284082945239962	-0.928854575249153	-0.862496284585804	-0.954968685178894	-0.951498493740404	-0.492327051296968
SP_0502_426	0.397556098486223	0.220136357621612	0.96849370804682	0.821762200726273	0.733549271195347	0.803577131119695	0.854760358704578	1.17817009743524	1.19860634536418	1.00217895903585	0.606094385746914	0.652975142859258	0.83921144012273	0.60610462172601	0.616971067861193	0.555872019462459	0.626449900077176	0.75711382989661	1.07885906342979	0.728191542251787	0.908020675782215	0.32279594457898	0.447460305007587	0.575873388704474	4.14438990933517	4.18409388805405	4.21371832435075	4.27350893099067	1.09416432507842	0.650002874613092	1.01255817955993	0.929198488467378	0.946464777819482	0.766301429975492	0.873234198053973	0.794180464802622	1.21336512242092	1.44370350182454	1.23171668018483	1.26569642696372	0.935958638191085	0.765604387989287	0.827203326610695	0.897523861249985	0.902566775103615	1.00037197237522	0.932649346477085	1.13589099697272	2.0159544832672
SP_1666_427	0.0500021959233656	-0.25769332170907	0.323226650630382	0.359858096409456	0.285191698716476	0.355004027957092	-0.036341351099809	0.200458164637023	0.245240674863586	0.19720991220438	-0.12948110549412	-0.0841301728741382	0.188082015435828	2.089514398528	2.3864888422965	2.16302451239959	2.09623273830178	0.189049853748822	0.300374199825322	0.098114378657856	0.197799936848538	0.161719874562955	0.193869339883378	0.246496488041984	0.559427408614019	0.555838343418186	0.62759009502834	0.701687529957583	2.70066917419289	2.67730075705553	2.78711684926637	2.82565363140959	1.11247472925841	0.840760422175938	1.13364088411754	1.07662221309566	0.0525807748350804	7.23917830924847e-06	0.191232014813194	-0.00400170915108156	0.556628232258801	0.578284733566464	0.56244010686015	0.543621705340255	0.217495989178508	0.2605536079943	0.104977181110932	0.120255870595692	0.329724381967338
SP_0932_428	0.195007563243596	0.170543675324632	0.481340454055601	0.422883404200114	0.405527418395309	0.45106071639891	0.428433588611799	0.623977140670959	0.629166116757078	0.828450096379665	0.347318724703712	0.53830106195703	0.726928775703966	1.53710793329453	-2	1.46888020078997	1.40286664496211	0.698574219882955	0.90162536597331	0.62688776136021	0.782762437569694	0.383835626027832	0.324667356587069	0.463544688601598	0.608589559649815	0.491972139108123	0.526144831468795	0.634098646247141	1.07355404540313	0.744928132033333	0.900603246754947	0.982362021784375	0.415461260492314	0.273110469698022	0.417157551153213	0.306104059218431	0.528211822863598	0.491081479621815	0.592756373257696	0.538669069853636	1.1740516441922	1.83183808638937	1.87708447528714	1.813376063313	0.702268124617785	0.637536345116454	0.66055813332866	0.534106454924094	0.669734835838158
SP_1790_429	-0.415907633154026	-0.590268660795941	-0.305465211466041	-0.445230218676205	-0.378637876290405	-0.412105068627199	-0.639823939791762	-0.27795374066311	-0.400295346314847	-0.349577885490548	-0.810179886038782	-0.72973402493513	-0.404340145343017	-0.650313519701955	-0.397809090286673	-0.651274803527816	-0.595466462835256	-0.283831720102306	-0.0788396356792589	-0.288774882698487	-0.283054160531881	-0.234718497954686	-0.350593798558027	-0.368478581745611	0.326387743078064	0.378265565425171	0.441834864484308	0.360318347026418	-0.0722767455694147	-0.152213054960932	-0.178439045500983	-0.0450384154675394	-0.14993255418303	-0.45337660666392	-0.271887412387768	-0.307653032412492	-0.461992397994678	-0.463047087471976	-0.426666890005695	-0.378991047789858	-0.037680775272019	-0.126492734309553	-0.450592457292199	-0.00891931768852317	-0.555618608460664	-0.50504321780417	-0.699773473860049	-0.588512831739862	-0.448679166394138
SP_0477_430	0.622848410328466	0.516551123626446	0.813094820582398	0.732775160869991	0.740374122486992	0.839165887890756	0.790509746583593	1.00391917059014	0.970519004284638	1.34145533530599	1.02691516480137	1.05273808224339	1.27995857570358	0.655343406010925	1.03588376644137	0.760713980567816	0.630016515097369	1.25523307067001	1.62580823821422	1.22784482769063	1.27657705023265	0.827637579390963	0.791893132706164	0.671260533305601	1.37627661887042	1.321287624597	1.31801310325752	1.49868258177387	1.4493776644292	1.21913150130059	1.27318608768663	1.25976550162861	0.709928174162766	0.790548976222169	0.720922209405753	0.683186968302032	1.97937924909763	1.96258264595553	2.22758090561562	1.98916942784262	1.64753164867905	2.00703802987236	1.71204103443677	1.91354408184046	1.25201593275488	1.25308493709045	1.26111748910083	1.25576265897488	1.09918572192925
SP_0375_431	0.19266742478908	-0.129865857308177	0.768816178723217	0.725751315248983	0.874641590429945	0.62751376083872	0.202778156642088	0.422850585973471	0.426931722454372	0.365954519064307	0.29018042031017	0.292499264801615	0.385277160356026	0.233014949757136	0.33948660227724	0.361718635014787	0.329304906119702	2.98420336678985	3.14216616699525	2.94615962561191	2.98088354914177	0.355332879439269	0.315258442536349	0.298175665937334	0.545723605981172	0.307547567970696	0.565193557890474	0.553555218936593	0.321729841333241	0.144572177188802	0.257851003006456	0.26406563906224	0.438161475965808	0.372837342645001	0.465897662084988	0.375988153330935	0.260144882019963	0.323457967495546	0.405307998824911	0.373276314163537	0.361699806373315	0.375705566013171	0.0710329186094345	0.455586857854621	0.463825015233503	0.323711960845452	0.378128129206379	0.417292789941344	0.460968915245591
SP_0303_432	-0.0324599642686074	-0.230372715709558	0.207662938109193	0.0242550646250166	0.0852681438685661	0.152632404029923	0.023729567754609	0.0612523456560883	0.0931132165168691	-0.00871593521871539	0.0812859907226997	0.110347674792902	0.0597752216300993	0.10507327128494	-0.00690723103036639	0.0933277889578257	0.0386277452167789	0.0328406493335613	-0.0206766101211198	0.0911363962952834	0.197799936848538	0.341722447920617	0.286657824455743	0.191134489958669	-0.0546195845633211	-0.149513146203855	0.111562225790092	-0.127003853800575	0.0669339975458723	0.0207598123312422	-0.00680714530700044	-0.141840848464476	0.0919434188425594	-0.171873565961354	0.0285691521967699	-0.00657172243073489	0.0495403205150282	-0.0276785899074223	0.0327647286316015	0.0229950232269349	0.0594416916260858	0.114120376816446	-0.101173745558796	0.159762516903157	0.0247690910154237	0.136150977348947	0.106622528228128	-0.0198007285682795	0.0633439482535518
SP_0342_433	0.30525925116544	0.0176643625748536	0.31489938340777	0.176258158070066	0.230225239498548	0.247861860295775	0.0960228524254791	0.261527864722861	0.165869558952183	0.380055909366321	0.0516359131328912	0.132161203112489	0.176878011099078	0.294720021080117	0.316530748914632	0.244083954891469	0.287458919849252	0.61663260634678	0.611733053002498	0.700948654881122	0.622618456919966	0.0129406819921911	0.14690586091279	0.0812314951880122	1.441864960498	1.50482305755796	1.58432859997767	1.28996847961945	0.188668311541653	0.193596409193457	0.228340302775552	0.16084491870347	0.245695137420395	0.106050801950099	0.25024825087795	0.191621004034383	0.128023330452763	0.218695132281082	0.202514144965575	0.112954437194768	0.275379090825234	0.312728132962842	0.282702822233587	0.193200708621664	0.289547989251483	0.368754142672342	0.197434783525381	0.366683960684952	0.514223221208093
SP_2230_434	1.45042259913003	0.869162957841356	0.764236190619958	0.609980694187499	1.58769840473189	1.46661799731047	0.617295859467502	0.743222375379935	0.739752613792849	1.53842646708381	1.19907016728389	1.15897233063778	1.39594587818473	0.826177191761012	1.20193356858235	1.06553741952808	1.05729158948182	1.48747766388731	1.67333985059593	1.46964801954901	1.60545790576178	1.00432755168748	0.951226722880762	0.982783007099917	1.19110888444264	1.06473418622375	1.04453466007184	1.11298262755061	1.29527234166732	1.26572592540372	1.1674437815381	1.08994815997822	1.97606849086438	1.86617668103554	2.04757944498331	1.96431554197023	1.01800054312494	1.24335718651535	1.13787289296207	0.955356306351572	0.985243358822821	1.13139836824828	0.945336219038939	1.01767489232319	0.947457359511374	0.933806420617037	0.82749309216516	0.781471404492004	0.605237727082823
SP_0575_435	2.97232283210149	2.0150325071033	1.94911941540642	1.98948964646434	1.96255037735002	2.02308416141257	1.69657017335312	1.8164636487503	1.81180551390587	1.62668155779838	0.95775468628519	0.872610554014262	1.42053695903715	1.58764468922837	1.88496657983849	1.53116447904432	1.37295424392201	2.04811664334391	2.70285207532492	2.11153892284864	2.16135794088048	2.59933371831979	2.63970158716224	2.69757181042145	2.62025955283445	2.4786225854491	2.30574151156545	2.4616418121605	2.32411118169381	1.95413624563604	2.14831192135991	2.33199931522732	2.2388874243595	2.24194327579405	2.34148350351914	1.98765253906511	1.88616332951241	2.22717967857723	2.25086172945153	2.00558433967812	2.39632012797942	2.69036566043649	2.37718968908888	2.58236672434006	0.887527375639474	0.918150325129657	1.02486954670979	0.892266513576901	1.47488772993193
SP_1175_436	6.20936719700911	5.69420845701448	3.92153358373452	3.57513618995824	3.80942990751984	3.8387264036089	4.39692471895583	4.39926610259259	4.56795202220639	4.03474997104636	3.74840491640981	3.71441498177621	3.99639324431305	3.92039340358734	4.0504749911056	4.15060026199331	4.18043078923385	5.02574798235741	5.64230282717167	5.23241063624045	5.27918826368919	5.73155509850347	5.60150756194589	5.40715097604247	5.28092874228294	5.36397137619035	5.39929498121641	5.12673489379892	4.5928020259752	4.62117477721012	4.5355345753337	4.55763581806154	5.01181851581358	4.7035713349077	5.07674016004379	5.0294638565968	4.79611841892553	4.87298677472212	4.84743756232997	4.90010768361916	5.02071049516568	4.92596895549948	4.9772546004059	5.12100262532574	2.98814250680969	2.9779881863641	3.05500751310968	2.88678477919456	5.13349397693656
SP_1767_437	2.70969764341436	1.93189871318932	0.867487856486409	0.718693106254333	0.691125349804951	0.746243956053744	0.946380657468357	1.0817164482158	1.09186897750841	1.39765604412949	1.02414208361909	1.0900580003607	1.35245738651032	0.863248063715629	1.15037356115972	0.825924413621916	0.858198616984023	2.42532521513989	1.81459630925369	2.55580466329873	2.68229177044043	1.83676281563857	1.94259540531939	1.9346110077223	1.58347288258067	1.47747256941301	1.63583590139825	1.73737221161025	1.59255512303255	1.50618663950148	1.64606688958204	1.65310792980814	1.8129144473995	1.30502195841743	1.74441439994133	1.51670378568711	1.47877489402389	1.53011174138984	1.63864379784794	1.44841801213084	1.2335351300651	1.70630720430551	1.23710234341605	1.31524378158215	1.04427405292758	1.14357538926632	0.725532360872622	0.963433115528606	1.63183543929581
SP_0855_438	2.51318961242772	2.26180418155086	0.691321657938772	0.473239895827197	0.52627957785592	0.528094391454978	0.355508650634562	0.693319081504287	0.732584917366534	1.6819322322693	1.35533909543872	1.33909309918598	1.77105904184961	0.331027025066446	0.363057365501575	0.341747214109612	0.260099786910599	1.24466382895982	0.914295823022927	1.26939229938831	1.26178803172036	1.47002836016119	1.45176044244121	1.57452191784134	2.51713915471027	2.37662146833455	2.38162920255349	2.62295808864194	3.23137185500325	3.04974220605685	3.25825665323854	3.31261738389435	0.69220058161342	0.599048440220715	0.740356183366981	0.688283035207608	2.41257532865264	2.60137995754533	2.47674313686786	2.35932514133557	0.559287578709291	0.556064568724901	0.533611453800932	0.630905118067153	1.59216965800596	1.3907586334524	1.59837817479311	1.56276291354716	3.73287627212867
SP_0173_440	2.98116331959537	2.42137274563945	2.45907800809976	2.23655264203022	2.33413587091454	2.42060876002827	2.18368319236981	2.19534524124337	2.2471980092633	2.10824110753143	1.65732779496811	1.68140457348884	2.04280094000206	2.20417623784006	2.33427875891542	2.02445669827382	2.0364792786382	2.76003238637697	3.29223392409026	2.73520241736132	2.79794884138437	2.79273819174657	2.74185245020657	3.38823700467839	3.01527263367833	2.98551161206568	2.9079599176512	2.92354591647731	2.72219554769146	2.49037520295463	2.53762477163814	2.65278000730624	2.94316215514664	2.8215225798183	2.94441752433684	2.93546067929804	2.86210353357539	3.00551915632178	3.00786086090704	2.79139583777386	2.95198450827464	3.16953349713505	2.75864859639294	3.00138867566876	1.7766472359482	1.76859381098483	1.84566953858565	1.68691082305838	2.15211988237773
SP_0965_441	2.20954805158568	1.66998008083797	-0.230421901512104	-0.420084570502027	-0.300289477200232	-0.296370388006636	0.775912370370635	0.837401920111779	0.967808444462607	0.46692902092461	-0.0645790670445638	0.0351576659053254	0.361722432377128	0.19412094358767	0.894770520598238	0.946393660385606	0.950661644101258	1.26870930292647	1.55989412148288	1.25229118810986	1.43483913414939	0.752480219822225	0.900745273643393	0.78780724199329	2.94363978175572	2.82690166050877	2.73924560149587	2.91792658342312	2.53718266032146	2.16760120066051	2.51063880754058	2.64422775447732	2.04094804674759	1.82910221699156	2.13518718120114	2.00204876014161	1.16501753793496	1.36899531223731	1.30551075423876	1.33576913133999	0.810985750715185	0.699082877537602	0.774415912251261	0.86615969034065	-0.562486261882345	-0.531671789210046	-0.706499337048363	-0.518492904705914	1.67376317846045
SP_1151_s2_442	0.318198306872938	0.0994446507520923	0.596603000685635	0.182427925310272	0.28103706649784	0.36675720938277	0.217256938074451	0.350077481949933	0.389950330441401	0.634825259458434	0.284977347001558	0.355670028893559	0.488572048593841	0.276218029569426	0.330547327295934	0.226197131463726	0.227510904362976	0.38876505494418	0.483112886995398	0.238936442220176	0.360071365747414	0.411786147768449	0.37685563342732	0.453286783236159	0.717177696110229	0.324702289009762	0.610955732891538	0.834880773627876	0.549107235573432	0.153144365456164	0.385138879595878	0.502561368582604	0.691150967132137	0.849442665275738	1.1520879553633	1.1104249211864	0.214722953147875	0.336788297908029	0.415039536842686	0.23749953513307	0.45747276559924	0.395505808747302	0.399148941665016	0.604831606457259	0.401668539170933	0.598777935146051	0.238534203733709	0.449757185187856	0.437898973792125
SP_0006_s2_443	0.225088902481458	-0.0877683202667576	0.176978231911137	0.0935535077454297	0.0576041149750033	0.0925595608110896	0.0424357622843097	0.11278264629617	0.0399085993451251	0.194932571493315	0.0338246370164299	0.152464365757483	0.194762889411377	0.162808345574536	0.13676312964107	0.223352513307383	0.093393548647672	0.331413347554893	0.175800329412303	0.271708641937105	0.371717806722028	0.188579334628898	0.0836592570832746	0.229422974683043	0.242038473341825	0.218573938148419	0.233601919265068	0.292452316745274	1.22565149122655	1.02636978067383	1.26513531321818	1.21070739169868	0.274011945208006	0.255797921454782	0.274305518168815	0.197351677074449	0.339461922623242	0.648062000330727	0.430714605823455	0.281564910035074	0.41552679724551	0.425581472652739	0.478297996713911	0.389244363025925	0.187987261593683	0.311778931349473	0.0615259380953592	0.380618343292454	0.226802800091352
SP_1961_444	1.49763352759772	1.69431127531912	0.510803023156692	0.356224101941716	0.431062510502446	0.518467637233776	1.07118711320464	1.0303204861042	1.05722499576883	0.714889648387613	0.833775284562773	1.01768592686824	1.14924585642884	0.557316649626106	0.582245499301827	0.567882037131877	0.541885604818704	0.36943679400976	0.298618027921444	0.234193330964157	0.41598010689807	1.97762535147842	1.86947903344297	1.82522213666443	2.46064925413584	2.44489420030175	2.62790811443686	2.4737299713285	1.1834316631755	0.982791962132222	1.10837010433123	1.2734810658061	0.70473675063764	0.612712583793853	0.777466131039448	0.688283035207608	0.257512226105305	0.367815193528655	0.417462199109542	0.17657053649074	0.440263475567017	0.543211966652839	0.237914900486748	0.546668580899119	0.492034367130751	0.538615150899407	0.380850196128808	0.499406197669501	2.99678796290339
SP_1835_445	-0.12867527952791	-0.342903711228031	-0.00390035093129981	-0.0888387142206195	-0.0274319888807959	-0.109723246185192	-0.344229992717862	0.106743729814831	0.0818762446341648	0.0596305349860984	-0.54117754413099	-0.317979109645588	0.0670759149540299	-0.359734779172292	0.079814892926457	-0.366363517384409	-0.310662393967434	0.0134041698691512	0.257624552365984	-0.0618385362170919	0.0278749354062242	0.0800548778507277	0.123736696458609	0.115090299204047	0.394230388859114	0.286688963073031	0.359968419698896	0.497247778034639	0.183431663175504	0.0113611143289933	0.151809365596133	0.195478553804827	-0.0343106549156182	-0.205449093220334	0.0118323630874357	-0.0098693125313094	-0.288456142999987	-0.155894345265011	-0.108219363853294	-0.296182460644392	-0.00785142096125924	-0.0129915410868939	-0.0566550787801514	0.115306211073396	-0.252209589904249	-0.127424879060124	-0.094819497951427	-0.314692171596411	-0.199243871896165
SP_2043_446	0.147468005358984	-0.0746272205786926	0.301264214277412	0.131252051656592	0.126373347198239	0.151500434540003	0.0904157911861301	0.32740609333406	0.380809676584931	0.451113306286045	-0.0259884052885067	0.0332267777640212	0.389165828588789	-0.0102375549185165	0.274680982813981	-0.029090481258697	-0.0636708306293627	0.0896266754251389	0.298618027921444	0.111969899712449	0.161357940880476	0.144185215270443	0.185286952640647	0.275065640238754	0.542660558034612	0.447245781981149	0.542431307806602	0.639311642130057	0.253404568769051	-0.0133659715733838	0.17089520672703	0.170039946903604	0.0532543059625024	0.0849655075409608	0.205318907977507	0.164085054346003	-0.0562047194628157	-0.00457032692823489	0.0422147299364148	-0.0628953982046507	0.200697350237128	0.0382889638568003	0.0508293478862534	0.301781521775586	0.129531926229888	0.259932693398579	0.261363703802497	0.0963300313502113	0.0453662073244967
SP_0883_448	-0.14634115382348	-0.137653703700622	0.547693400204688	0.329600275316775	0.4017057074429	0.439977217269895	-0.00960150314738684	0.289521333329205	0.237384673120676	0.592774455509637	-0.0891393384655288	0.0657055041237289	0.453718216457903	0.067651112534195	0.542368413777075	0.16030034277208	0.131133216700166	0.0134041698691512	0.310866573642965	-0.0521494800486568	-0.131507688404422	0.257247879757081	0.319970569885671	0.459157371360659	0.43113855390494	0.14708289577745	0.382760284572138	0.511532004040886	0.362460093751988	0.118545703932197	0.286770134705209	0.248524788166462	0.193280673095149	0.0602471123369739	0.11886780662071	0.102811737076527	0.152318917692465	0.0331394791250048	0.100668793133405	-0.0347846914477046	0.224348618301773	0.167441118173812	-0.107352320487921	0.272635176116069	0.135000138869401	0.10813660117935	0.320218001327417	0.0646211716228731	0.0588704716742452
SP_0344_449	-0.13748117690325	-0.370168050967484	0.0472644096951989	0.0104492650999859	0.0169621304776566	0.0372494773221472	-0.230389146742294	-0.0409624280907082	0.020421202093317	-0.0183719770151747	-0.334863583721738	-0.231096324038345	-0.0239312601206212	-0.214360968113866	-0.0157465280791609	-0.340878545829687	-0.198871568509876	-0.0576968970800422	0.138980055867366	-0.177153734990005	-0.1966659525088	0.0342511882376044	-0.159197266812889	-0.105444175911819	-0.00223500438330859	-0.135368963883586	0.0615857520110694	0.0399678302523903	0.0285110863481606	-0.0249230029957843	-0.0931737599548903	-0.0386688905918113	-0.0256561896050798	-0.127656932614183	-0.0571267628793812	-0.107166513886225	-0.121526505316835	-0.0307878476645449	-0.139928223580633	-0.172124467959408	-0.0437213774293177	-0.0249048626303949	-0.285037937958982	0.0329647633477865	-0.271371288845321	-0.0522469021694452	-0.025901557276697	-0.142541269380995	-0.224922494326346
SP_0514_450	0.120637738516427	-0.0178280803294584	0.285369506594508	0.184478664875034	0.331125027997288	0.238296996260239	0.124833388243491	0.395369849551365	0.407059575742757	0.21829351349926	0.111645744115997	0.163098529685893	0.215352158913714	0.349686480298045	0.383370537727	0.392433586652574	0.325790421943465	-0.00990899812577695	0.189132259647184	-0.0833863168854574	-0.207456541637722	0.153952991519265	0.197288050110842	0.225983890716272	0.760006668098633	0.517560515366654	0.938791783322644	0.938953227775562	0.419993857648107	0.346430308904422	0.293118637978738	0.32460718099729	0.266984678314037	0.188960156913605	0.18754420624953	0.195921141468007	0.0403803212295539	0.00911902761986561	-0.00404479549886005	0.0571984472856553	0.319969241849305	0.208722762709037	0.0783100843083613	0.406118181590321	-0.0769189512375394	-0.0857903903521589	0.269220469528735	-0.0415354178205849	0.218804470299926
SP_1755_451	-0.0134231842182668	-0.251342489556682	0.0460071590353355	-0.10878987111615	-0.0946688681052734	-0.111081076912145	-0.126183041657379	0.0181457721580944	-0.0630415201986487	0.0258619941452025	-0.325990892527395	-0.195189431200198	-0.204560961906175	0.0583997410616526	-0.0374415991784787	-0.150515796995057	-0.146675357384449	0.106402388175965	-0.00324201678509972	-0.0696369067774985	0.101415400424195	-0.169923375157619	-0.0236822961564087	0.137229276473295	0.0612144264879344	-0.0139491634687268	-0.120871137975694	-0.0327885121829237	0.0128507421761377	-0.00380533326528898	-0.0604303393794243	-0.0643174779624225	-0.0377870301902128	-0.075595277043039	-0.0624340467588169	-0.0791860966663602	-0.23187261463362	0.0301587031867658	-0.161461385130275	-0.251728862197027	-0.170169712670258	0.00820762461893842	-0.0368647130201438	-0.0706116400947643	-0.0272135360246288	0.166284946777978	-0.256025858483703	-0.173475332461019	-0.314944364878086
SP_1844_452	0.149882558292283	-0.0858836759218153	0.233296664565943	0.0637834288116537	0.194224175720668	0.166147210504404	0.13249276557152	0.353141614162068	0.26965609672369	0.219040830294468	-0.0368059644002212	-0.0139071978270753	0.0548874867204674	0.0594306057292275	0.179429594443805	-0.0381640648841586	-0.0306349172203344	0.101390124740977	0.257624552365984	0.200547613015866	0.135972622460564	0.198052087249181	0.0594430196624511	0.234566277959003	0.843274496312548	0.777607973879048	0.882331294062649	1.17711296497033	0.291220962872096	0.175196570861479	0.291534129262745	0.144144725320965	0.196243086951009	0.227954288529467	0.31307508833339	0.242395571267508	-0.00157499521182558	0.045001375678309	0.130508430615764	0.00876558692279517	0.152198832545938	0.276299346008116	0.168012887256593	0.111195966011485	0.194984987718504	0.154974851640603	0.0592619987670808	-0.0441923155160513	0.0487541424412647
SP_0546_453	-0.071304100298768	-0.322788349930956	-0.0475215725036655	-0.198137356711431	-0.108228131833426	0.00752766993547382	-0.144578309612566	-0.031607263039005	-0.0437685899035181	0.0309779393675225	-0.236812011773655	-0.258428306009542	-0.0792742939643958	-0.155766314203017	-0.0438850893039575	-0.275040732466943	-0.221832716953188	0.0310844774296832	0.0849851662266357	-0.0482920043791442	-0.200972508067522	-0.0710377106471611	-0.163575707323464	-0.0274416639105457	0.301234265849725	0.256613299167594	0.349207724861111	0.434161075738389	0.0246119081884775	0.0113611143289933	0.0467738948978429	-0.00723638275515448	-0.0291117482413004	-0.108847082839425	-0.0102198423178788	0.0451897052590056	-0.0826466058591429	0.0435239612728111	-0.237556831366888	-0.166731209189191	-0.0276689721439531	-0.058795230700019	-0.0231712335575232	-0.0917762500928063	-0.168998561260013	0.0823797209079657	-0.150067465806231	-0.00743376550593311	-0.177968720768467
SP_1011_454	-0.0684945667119425	-0.307334697524443	5.84408603288011e-07	-0.215608492937838	-0.168030319053598	-0.00377779093790842	-0.253020121241862	-0.0329400068205157	-0.113816087431774	0.0811636965357394	-0.160692599490563	-0.205791962159836	-0.0544149335715058	-0.106378287240853	-0.0791861401229834	-0.221089624540252	-0.186271531730243	-0.142359294149426	0.171968467821277	-0.181372144547804	-0.203130616234931	-0.0664937855022139	-0.045739217029606	0.275065640238754	0.174384649633012	-0.0053488694998709	-0.0418565634699988	0.107350759471281	0.032399754580922	-0.072099796363851	0.0746798914677278	0.0275783878400055	-0.0377870301902128	-0.0183095364258214	-0.0465704106034384	-0.0248024595078213	-0.278870094170788	-0.0670344138748877	-0.134594779277593	-0.179346986377647	-0.037680775272019	0.101024719204762	-0.0888954157803603	0.0609373555758577	-0.0860789505230155	0.083081933158816	-0.166533006790207	-0.131904491970092	-0.128663192450553
SP_1730_455	-0.0242705664552592	-0.333928907536157	0.094245777565515	-0.163817283527555	-0.109591093711737	-0.0788407399119357	-0.00359276876009673	0.02071742175327	0.0993183660435779	0.0991363473724949	-0.127938115998495	-0.137503523749935	-0.140558035402885	0.0594306057292275	-0.0438850893039575	-0.0189504509423255	-0.0974809890345938	-0.00990899812577695	0.0849851662266357	-0.0774776599946811	-0.109076642265094	-0.0218247361684849	0.0155771342908189	0.0678465545311919	0.190130454401146	0.0201486137377014	0.250223013715553	0.233351804518691	0.0362779693918505	-0.0801147894279701	0.0728361914840399	-0.0664755861298314	0.0967074134000949	0.0418472740049953	0.225783010537222	0.143453721573872	-0.0826466058591429	-0.0734321850730382	-0.0720855777995819	0.0166881496161029	-0.0619964358238896	0.0267933250189696	-0.0566550787801514	0.041629624474913	-0.208464537285129	-0.141300977938268	-0.223964649251405	-0.126263448455084	-0.131216635667371
SP_1597_456	-0.117017074343535	-0.322788349930956	0.0282896288400263	-0.126476371583985	-0.0652796195021565	0.00502299041593268	-0.0648368982844012	-0.12658285364399	-0.102377414696928	0.0975116906232234	0.000353168589832364	0.0415753590544821	0.0425952080885743	-0.0298367323678601	-0.0607741030091038	-0.0797165543286642	0.011539171689563	-0.172395667904233	-0.106495978582123	-0.224248852725307	-0.1966659525088	-0.194501397878286	0.0290693706189327	0.0697663086945575	0	-0.0226010337216351	-0.135910537439836	-0.041103780394927	-0.0890768776675834	-0.171350042069163	-0.00291322920251069	-0.0450384154675394	0.0101360724265369	0.00950231359184706	-0.0256866436636489	-0.0214705988100743	-0.239290086196103	0.00911902761986561	-0.222390383772606	-0.230943112406292	0.0271482884192018	-0.0935009086987417	-0.0726851885991007	-0.110853487287953	-0.181782494632623	-0.0802763976796541	-0.163885859183507	-0.226050484501782	-0.105883323794259
SP_0153_457	0.19032348432078	-0.0616047397851034	0.165445836043514	-0.00699586935942342	0.149346683602579	0.161656327373384	0.129215153315371	0.232980456070464	0.414046006058864	0.256649628530305	-0.0572183620933107	-0.0232537046367387	0.086365718193635	-0.0113194410141286	0.180535531669975	-0.0715426228829639	-0.0487680079803088	0.145885674481647	0.352089236369476	0.137595707387943	0.16303451868786	0.167517719101069	0.257478727861709	0.157229149944897	0.667424660913129	0.485884809229207	0.806814657208415	0.987792365239528	0.229890974268164	0.0938232745209664	0.167443781538102	0.129136058976131	0.272609227507916	0.270239433843267	0.332076050263446	0.333684868129801	-0.00473187839900824	0.114194818102733	0.239952830284594	-0.0529113096320284	0.0983606809183879	0.272410677775355	0.193368461533487	0.332117600146544	0.0622437964340854	0.0177384689044633	-0.0476967772803558	0.117881063407788	0.0214252423977612
SP_1346_459	-0.0297249965473672	-0.268340565908579	0.200900292722235	7.51837833945501e-06	-0.0325936939965761	0.113638272414059	-0.110600225452858	0.0245663214328982	0.064220665394183	0.168094525998097	-0.0898901555737517	-0.0876276171103658	0.11482528295975	0.0133609570332425	-0.0335892736828729	-0.0450069000410167	0.0343276077831547	0.0151819828370545	0.0520078437803644	0.0682220043472821	-0.0341658111947112	-0.0619641270216995	0.00391107308744587	0.203427766150098	0.178337241258513	0.0159302041799023	0.0540323575794339	0.209016612389973	0.0631374294577931	-0.030736422712426	0.056135998101535	0.168205623654723	-0.00169629066089882	-0.000864401966412132	0.0872631464557934	-0.0298147229428096	-0.0350719071999119	0.0957801984042348	0.143737515025292	-0.0830732801422815	0.0650662408199647	0.122785237943573	0.0600478779156326	0.296361245991333	0.0736786914963705	0.258690061934253	0.00853477408896808	0.230979558044993	-0.0217479885340399
SP_2196_460	0.157102064805365	0.0350884275187759	0.111176173515393	-0.0222875213120144	0.0331095530542544	0.115961453336187	0.727604921507799	0.788442017333416	0.865945373688422	0.251545319295644	0.0495919528747475	0.148902153970187	0.0719225993809438	0.0960595277199499	0.079814892926457	0.0713494198623312	-0.0430768959024519	0.52851091665835	0.715411699104166	0.506173895574127	0.644386272002203	0.015085953823748	0.0252273043245381	0.225983890716272	0.46550954522638	0.417172059145193	0.557200767136944	0.769820698224029	1.28959722039243	1.09204106917896	1.21168082157353	1.25199280676167	0.083968301569417	0.130003123694546	0.24452893698172	0.127033838741841	0.92400943843117	0.939335111000839	0.877773778152825	0.815212296774838	0.0965310103613053	0.029099792402139	0.0801236546802926	0.204819791888498	-0.0429062828239548	0.142228334975281	0.0934069087239635	-0.111559804627381	0.0898973672948689
SP_2002_461	0.0525853569373691	-0.272621563236456	0.0321046025241927	-0.180875268090357	-0.0933199245372531	0.108980657260073	-0.0888087709939445	0.0423933184047733	0.0781110531776221	0.100759176610977	-0.0310265073335376	-0.0232537046367387	0.0218724294925039	-0.0834414759636939	-0.0233664139667571	0.00554033077186666	-0.112898345400025	-0.037285437057081	-0.0517035057417434	-0.121380481871496	0.046160288433974	-0.121988898093917	-0.0825759852099761	0.0774198812379918	-0.0338941597113749	-0.0778834692228259	-0.00194544178007661	-0.0663410718939499	0.131805974585976	-0.223658915335205	-0.0443331565824909	0.061572775163496	-0.142428271770928	0.00605501197337865	0.0135148064744808	-0.0248024595078213	-0.0286312936420838	-0.0168486567066708	-0.0418181381307861	-0.0380635452247144	0.160979718088148	-0.0249048626303949	0.0415515342982431	0.10086882784959	-0.0818440305323236	0.02213916893351	-0.0679691723066167	-0.119243020777313	-0.0336416671152939
SP_1460_462	-0.0997045261002949	-0.532657937625846	-0.230421901512104	-0.33537373944757	-0.228937043743421	-0.318159076771922	-0.00119626481884794	-0.018347104975426	-0.0882054437527362	-0.0245505519442997	-0.234319592424878	-0.0981711113518351	-0.19968534036513	-0.361113369856159	-0.325377508498237	-0.402523180679827	-0.43184874048749	-0.0539641782037119	0.107227576582936	-0.0637841805320605	-0.0265020744965412	-0.11728189541639	-0.256392801909287	-0.0356738976076443	-0.0202407924376242	0.0264531905919103	0.0578139981218619	0.112982627550611	0.472461277542243	0.108002209690728	0.466031860494882	0.318004446173044	0.616818769771283	1.01036285345684	1.06958086889524	1.01468082679786	-0.109582184830192	-0.119029051513149	-0.170529265648641	-0.216012111960408	0.114724127127275	0.0767028474620286	0.0618845363952492	0.195143732539456	-0.313782563430049	-0.265415882132448	-0.270902786705976	-0.304304402801659	-0.301940515828191
SP_0954_463	1.15108832103768	1.32585407831904	-0.797970396033493	-0.765177949435326	-0.615618390476239	-0.628373751095495	-0.431882674752854	-0.314763264793571	-0.318611548721139	0.0436889911170777	-0.0173923816001214	0.0857171996278616	0.113258838678941	-0.343293632110765	-0.523640127378561	-0.466919845410782	-0.47104662820014	0.715074914903422	0.769664458450221	0.751614241393183	0.875667363888281	-0.138585408624612	-0.124640044776521	-0.22979397316435	0.172404285504772	0.166242474060905	0.833531995584195	0.216011511139623	0.666358151694098	0.620634022456327	0.645446775649905	0.714727048071804	-0.477986751867233	-0.494289799929973	-0.339001608246305	-0.441508779147284	-0.593650222127549	-0.497044420089892	-0.606949466930372	-0.603463779567353	-0.103456042922257	0.101024719204762	-0.115631798252487	0.0609373555758577	-0.0477164160182841	-0.0561074745584698	-0.244793139620629	-0.12134556432296	1.46012101922301
SP_1808_464	-0.00534083792040896	-0.127925446738741	0.040967171233989	-0.166428496984095	-0.102789124294658	-0.030506915315696	-0.16723541795076	0.00521831074176049	-0.000659648470756835	-0.0263207301306654	-0.223568590805721	-0.091133560611901	-0.024793342632611	-0.0364294096782896	-0.0081666768029649	-0.0111127403296418	0.0224357117141931	0.0862479969701688	0.0096970389223987	-0.0367810786254523	-0.0830091707132325	-0.0801687223992893	-0.00785009292489391	0.00301749083997116	0.0569270680848355	-0.0182686129256027	0.208305624649311	0.0439042448115607	0.0932338542039268	0.0902566595007741	0.0183174488486149	0.075340930491187	-0.0204883212461393	-0.156339687318267	-0.0983238338821071	-0.0534383274687098	-0.186357955381251	-0.0960504877350576	-0.0318684777231795	-0.192074057303653	0.00586065142124248	0.124943346110982	-0.232320419244616	0.189306792517174	0.176248425136917	0.17882159359497	0.00324478838281905	0.000322678128499732	0.113815994201088
SP_1914_465	0.0806989931462834	-0.213813623836149	0.073416697551167	0.0162177455595973	0.0923984468879659	0.141272541865375	0.0401107093380659	0.227425212237293	0.250826028494442	0.0926267140342745	-0.0259884052885067	-0.00925655355749377	0.110120838440386	0.0292323496761249	0.0738754236856796	-0.0178281676956189	0.0439849553862874	0.149127687173801	-0.00758095250943569	-0.0794445247040834	0.0223438294329963	0.122460444115728	0.0762513073490059	0.196415868794725	0.344089744811521	0.238624349880284	0.4331264172726	0.422113447973858	0.148026327044306	0.120295485882156	0.157039685672437	0.0336358986603731	0.0368225219434777	-0.0306478709890641	0.0856645922303159	-0.00163942688850405	-0.0562047194628157	0.0346275607844149	0.222048031946796	-0.026620011813101	0.121937617359849	0.127098230814656	-0.0868591486238408	0.261551676987054	0.276962289885113	0.345531185855044	0.108266001017464	0.193128906033744	0.0722495014754436
SP_0724_466	0.0291686925062002	-0.159289617648076	0.231085637250589	0.0869908199729785	0.185359662173376	0.193902876901786	0.023729567754609	0.200458164637023	0.191653584722417	0.340081993897302	0.0685572312184934	0.0931505954160787	0.28448932843845	0.274443496700078	0.0974879809076299	0.15533408987873	0.162010160722062	0.176394552942792	0.0603231119923677	0.0699976292371325	0.169721413815104	0.248157143686223	0.160981046124514	0.225983890716272	0.146409076971828	0.0138163649139855	0.179089836856457	0.287480358782748	0.137233046970303	0.0884700400267597	0.102056330399032	0.222245463367612	0.134263418023698	0.0215034110620422	0.0285691521967699	0.111942748828655	-0.0286312936420838	0.109966104647546	0.258989610334934	-0.0152665352468961	0.153959290410375	0.200560392755676	-0.0546637809610608	0.33388236494261	0.409210088183553	0.33613631315375	0.358928482182288	0.208834916962362	0.188409489869263
SP_0063_467	0.501420130928709	0.235290856639253	0.385189287086256	0.375201259912831	0.429186443865008	0.416609439783491	0.580969927319208	0.697343338063082	0.726183597753417	0.552428986282246	0.39907282194258	0.480428107615905	0.534942011731875	0.368939441362523	0.560322183765766	0.413385088198268	0.311646239623196	0.475259536135193	0.598946898046654	0.333623424724992	0.399007028294358	0.437606882468812	0.513399508233597	0.387082694676106	0.607124150645316	0.513077772119773	0.712806097262188	0.780476680495735	0.582644195292666	0.389147218311265	0.430478187371895	0.453701967132297	0.384627779703129	0.33486949244598	0.377205425753104	0.22426576716197	2.37572325955921	2.25999154865215	2.40286482289658	2.12399834191041	0.556628232258801	0.497304160196245	0.284276957731697	0.587183740637833	0.640387046451742	0.714783875133421	0.587814665604236	0.469449785941675	0.593686864411387
SP_2086_468	0.0133437253445177	-0.037727637767162	0.153820510923886	0.097912106350325	0.160697607939106	0.0699705490434042	0.20900114993225	0.263700598628843	0.200916506051383	0.127275621390051	0.376420696130914	0.394794637559352	0.126519713711689	0.144466709585027	0.0266887382412371	0.233755472476222	0.205687412964702	0.0675224887182733	0.0331213844337288	-0.0657324523215816	-0.039940448821346	0.084147632484612	0.0669375562093748	0.12250777076653	0.0352970521132931	-0.00964260791000449	0.175613461581863	-0.0369401554533919	0.188668311541653	0.0577540198134443	0.181200215118769	0.166368965175106	0.157248955335147	0.106050801950099	0.0711973340961585	0.00327606352561283	0.345672414525053	0.126807094024858	0.360685007404285	0.18362529402469	0.0818095046545402	0.188229590844957	0.028461534857799	0.244765119962688	0.101875583327022	0.19190142063896	0.187622250341615	-0.0270093038426946	0.205711860003516
SP_1268_469	0.263502786086686	-0.0616047397851034	-0.160540475418202	-0.20349059120564	-0.106866456375201	-0.115162253723961	-0.0799306196474916	0.0587520070044398	0.0730754632803237	-0.0201345857144339	-0.322457038853834	-0.25056618823657	-0.216330123361354	-0.129685660732923	-0.105903478498762	-0.377836301828358	-0.331321864533527	0.0328406493335613	0.200462383646572	-0.0177979752578796	0.0678011198189843	0.104439036477688	0.0290693706189327	-0.00504227895398124	0.257066682574155	0.162430860110884	0.335253553346348	0.264048601741608	0.21114334429747	0.0722901129713236	0.182910582883872	0.0516573062984129	0.0335135869129015	-0.0774226300940466	0.219965683941908	0.0688280556138654	-0.0318480063256263	-0.14237953879053	-0.0960739339912049	-0.0347846914477046	0.100188033969395	0.129249901669704	0.0471253791228357	0.206747240459611	-0.0292507616503563	-0.118516826368738	-0.219834794214959	-0.293200592863672	-0.0432277159444912
SP_1689_470	0.187975729464357	-0.122119825057535	0.129098081512655	-0.111303277746439	-0.0158852350527621	-0.0100970960081863	0.161660937012096	0.198187991012198	0.216984874679037	0.118490847250094	-0.106507769089781	-0.0225840852044854	-0.0102075415014173	-0.0914279457748819	0.0510797679079555	-0.185371212039259	-0.0915948321918023	0.0963603867903409	0.336768437085722	0.157773589325574	0.199434718939482	0.118475096164548	0.0836592570832746	0.126202254324273	0.337034987277571	0.170044044220761	0.406681164867225	0.391546731678009	0.192148880276614	0.0704810907394506	0.102056330399032	0.13853475697838	0.252826615317378	0.222023365311687	0.414613114795451	0.349211780773517	0.0265303424685293	-0.0276785899074223	-0.0351774127537556	0.00079927711273875	0.0781055358911225	0.169533497135053	0.169717193468841	0.16967798576824	0.00566026806771802	0.0338091621181444	-0.0698263212962473	-0.103917289548477	0.00872436369023077
SP_1447_471	-0.122834400938849	-0.272621563236456	-0.0328341291761269	-0.0938006968966967	-0.0442754990442111	-0.0486054775545881	-0.338168239930662	-0.0680306712888772	-0.0424017541396111	0.00608106670936515	-0.189372186370903	-0.299205443913786	-0.0783790441429968	-0.0608636279884838	-0.180613873015107	-0.198026512845288	-0.249090923997612	-0.0802983260171732	-0.115833843161459	-0.129508362754898	-0.0691655205751722	-0.131449227342983	-0.045739217029606	0.0367778967406469	0.130176050115475	-0.170992873614306	-0.0996546520659987	0.00202625841223636	-0.0250383819285744	-0.0740993740101992	-0.0403367688721961	-0.00931071099301306	-0.168865831700231	-0.177742164050493	-0.00510087169286599	-0.031489354635065	-0.321533540249419	-0.155894345265011	-0.101266603211528	-0.35221649555872	-0.170169712670258	0.0267933250189696	-0.0868591486238408	-0.0111577898845212	-0.154843422774622	-0.182060135636968	-0.175836461680298	-0.0663004501880824	-0.0748297133303204
SP_0599_472	0.955168111062424	0.835747546219972	0.238809453241267	0.106589997422322	0.189798727339872	0.221134622377056	0.333841912394776	0.529626902280645	0.415041311404231	0.496201195814583	0.156653250026018	0.259845399147471	0.268393121721845	0.129819933620626	0.163856790523344	0.0110489095945177	0.0429151036198778	1.35897485519113	1.43356329757598	1.44111922189389	1.50592223221087	0.920975819541651	0.997062050196126	1.03284684515073	2.24439697483307	2.38849893959073	2.33681069871164	2.3207132510302	2.68870671454354	2.88711548403694	2.80471942796826	2.73593436093776	0.225537393745048	0.301510895499549	0.222877279361811	0.125531813576609	0.939695547625146	0.975423981268719	0.841247902127712	0.949573953757566	0.370811594814871	0.475482876787812	0.330719649605028	0.421137698815262	0.280256115610156	0.34611633899261	0.241033243057501	0.226577739097348	0.696620386754836
SP_1116_473	0.0370165543288863	-0.281221857205312	0.030834065197789	-0.107534807930525	0.0144617918260082	-0.0551246709381292	-0.115775818594212	0.0271265617514622	0.0360321213096011	0.103190002865739	-0.163060909255057	-0.165318901618059	-0.0991116633224447	-0.114493105972745	-0.0208219776089944	-0.141931950774362	-0.201404835255399	-0.0651914336269659	0.0768112347809353	-0.181372144547804	-0.0265020744965412	-0.0642271785302686	0.0594430196624511	0.0190031950126706	0.271939959055686	0.21489828000502	0.38125197806686	0.287480358782748	0.148026327044306	0.0504306790075848	0.184618925346234	0.112062545617189	-0.00679716235376482	-0.146715268429867	0.0318933357893361	0.0243850901197096	-0.10111066876274	-0.0511630212320053	-0.0285671146329296	-0.0813809690498282	0.00390974505108055	0.114120376816446	-0.005754180480114	0.0820916208189608	-0.177257571819554	-0.123368944308611	-0.1474503312275	-0.143965450188544	-0.0871710635320895
SP_1893_474	0.0133437253445177	-0.370168050967484	0.0180667691239105	-0.121400922054152	-0.0338870110180967	0.00752766993547382	-0.171270931185916	-0.0356091935964997	-0.0658159345938536	0.0720927061207437	-0.0102679471667404	-0.0585092852187685	-0.171727127506136	-0.0575072207959106	-0.0739015369947147	-0.138268736683777	-0.0567734706826926	-0.221793761643831	-0.0184857288483098	-0.219903382449342	-0.061314099613913	-0.032863007620934	-0.00391904133497789	0.103892092599184	0.0590723399163924	-0.0577368961110487	0.0368912247580404	0.0672998122235846	0.0950941962294536	-0.108523204613725	-0.0224887675392704	0.037660155219168	-0.051776909908158	-0.0484591471055253	0.0118323630874357	-0.0483434603459454	-0.150952619250052	-0.0168486567066708	-0.129280979381125	-0.0915647410359206	-0.059954404285671	-0.00825362208023073	-0.0173421547553261	0.00443906516649584	-0.299779704031074	-0.188825423724266	-0.202074119594688	-0.28689371925284	-0.12738816360849
SP_2013_475	0.135334249723128	-0.197442440607256	0.0954617026614173	-0.0582070955669565	0.0733054298798717	0.142412561712044	-0.00719500544029117	0.0896990331831287	0.00199236521884139	0.219787760179591	-0.0913929630438979	0.0196377130160652	0.0654567284306538	0.160888591411171	0.224091897656715	0.0660667517816442	0.00496152333090549	0.232489115013719	0.295099257784647	0.00651243214829833	0.144484122316081	0.0718343710457603	0.0443361272722438	0.21040574851267	0.182279033439887	-0.0139491634687268	0.126043602494823	0.252188446531546	0.205987787741678	-0.104430449979841	0.184618925346234	0.229300220901562	0.145035591042573	0.0485653072893388	0.237347762170144	0.174291125496465	-0.0254217371661927	0.18692808646243	0.178433256286537	-0.0479450567386781	0.109290241076648	0.238926832552727	0.224858747661303	0.337405431506307	0.162034565917217	0.204863727432961	0.172515357951406	0.199881001233347	0.148966449338854
SP_0318_476	0.0551639010391458	-0.264072234271776	-0.0691556429881519	-0.141810741361661	-0.0261444430203372	-0.123359406690581	-0.223389157071113	-0.0476820258970747	-0.128243158067054	0.0828068573521925	-0.174164719193044	-0.244307197764888	-0.0213480991066177	-0.112169925050617	-0.0233664139667571	-0.0832338946509044	0.001661418862831	-0.0727251063123724	-0.0449984818638534	-0.0952767279355982	-0.0632729526519711	-0.143362548886484	-0.0137668272913256	0.0907167038514505	0.0199607417308876	-0.0422595594921038	0.03497402176375	0.0280937299640982	0.0497702057199643	-0.0962796088589766	-0.0403367688721961	0.0214953357881615	0.0662662998359593	-0.0592524271795281	0.0418201756946264	0.0292128527092377	-0.224493084268023	0.105724959875738	0.0374974667443233	-0.199397398109513	-0.101354520276971	0.0610090403568826	-0.134436199690544	0.105008558210514	0.139238910139493	0.109515850845479	-0.219834794214959	0.168671041844997	-0.100869608788601
SP_2132_477	0.261271238788103	0.028144033648978	0.180420050738528	0.103341902149628	0.162957115121232	0.134413440002719	0.283622556907041	0.270199235927585	0.268555222926746	0.500510507866988	0.181132891767193	0.216826716103409	0.442534477965227	0.0625187875167974	0.223018862991488	0.0902084471136479	0.0662705002859081	0.258238686425628	0.316084282913984	0.106789660606768	0.425789630156077	0.0800548778507277	0.205799549966359	0.203427766150098	0.240148892140606	0.319577256831895	0.537022885199313	0.481370033530634	0.243374203631786	0.0540969962053541	0.160516060947032	0.182815318539074	1.86130928223889	1.6110116265826	1.98077802006248	2.12252306370427	0.498418973609278	0.471437824602811	0.625606522782343	0.505271859973528	0.285050825646076	0.228928905908818	0.14046656037093	0.422796922736952	0.350880429256758	0.240550583346677	0.217369593735667	0.252789422241079	0.349089706834269
SP_0604_478	0.441580722378221	0.325854078319042	0.0460071590353355	-0.0814275932610471	-0.0758974782174366	-0.030506915315696	-0.253020121241862	0.00131737540185739	-0.0938575373322514	0.0811636965357394	-0.356383361828046	-0.260005884122876	-0.00764881477532242	-0.271542628761141	-0.0182820208950236	-0.165350838158	-0.250401869149959	-0.0336050905691323	0.054091158280853	-0.117333648808795	-0.0188788332935168	-0.00651168067398089	-0.0846503134478347	0.013029293968037	0.192086651366472	0.139347246997843	0.225219007585657	0.262360251588838	0.0401457868315642	-0.186411872066437	-0.0563891741575606	0.0133444946672974	0.276813295682146	0.341723163487043	0.404390255079335	0.33498517920556	0.0141066270204444	0.045001375678309	0.0717377911627555	0.0401980947594538	-0.126777117156877	-0.0249048626303949	-0.201149869438545	0.0651930962455936	-0.133502479603907	0.00074365730343473	-0.129262129436434	-0.058893364862481	-0.129939349137823
SP_2192_479	-0.102575561955049	-0.318356103615695	-0.0542474356919787	-0.198137356711431	-0.198162290394752	-0.0564320521249151	-0.0862665764314912	0.0712105908258867	-0.0672051451401838	0.0487422188433619	-0.262822339013441	-0.192174393444766	-0.162210634946467	-0.336498070601913	-0.248945704372192	-0.21207677480264	-0.349469211243786	0.394240185010332	0.555488942362878	0.58279517717704	0.632333611753179	-0.112590200091667	-0.228603274179417	-0.215695863833663	1.34760422898776	1.30495667525241	1.51380817162356	1.40691104133019	-0.0975508817129409	-0.232564468557097	-0.0726222010139139	-0.130507757656888	-0.203584767539812	-0.156339687318267	-0.0784740580230849	-0.172180043889929	-0.0513003689917984	-0.114074169570385	-0.262547510244589	-0.094975369198572	0.107474388047887	0.00117579083969943	-0.128140793159066	0.10086882784959	0.862474284058308	0.787673915296487	0.85450940877168	0.678072229303725	0.00174919277389129
SP_0508_481	-0.0573108282192667	-0.397957578697355	-0.014354708568467	-0.158608992524794	-0.127427778857518	-0.0343661107713302	-0.19025403455349	-0.00390033386916322	-0.0672051451401838	0.116085686858264	-0.225217385317626	-0.171243735575166	0.0911481370731941	0.0501261984391377	0.228376073160996	0.170181854286044	0.051451785574363	0.149127687173801	0.0118423107539556	0.103325805303198	0.111869758061362	0.2261027772751	0.17318518571164	0.254958066790181	0.0309318595518917	-0.116723211086185	0.0156605467069149	-0.0985214776431	0.0343401651503576	-0.104430449979841	0.00290800952621062	0.0694563742393299	-0.0102077905164162	-0.101391277920378	0.0679625904968582	-0.142922868041437	-0.109582184830192	0.118411172903803	0.249502619562145	0.0464032442861608	-0.0296657822078998	0.0900201270159524	-0.115631798252487	0.0459426173459967	0.175658968523656	0.164958940213223	-0.000292675688383426	0.00161137409707379	0.0543830806819301
SP_1548_482	0.690752474830269	0.423028161817516	0.596603000685635	0.352580930710529	0.466251938964747	0.548877872723526	0.263832191147033	0.686856830874591	0.517757355580972	1.34282737063612	1.31506741962335	1.49148690219087	2.05733342408095	2.60133479357608	4.35505950111544	4.37288572591852	4.40645848350297	1.47590518172256	2.3354843292654	1.88821227640263	2.43761221533166	3.51941356759464	3.5284064004724	3.64623055342656	3.25636572132907	3.33680176658439	3.55151229503442	3.82519248294465	3.09811214495757	3.21073835997282	3.46286766881147	3.41709886110578	2.27821193373729	2.01508666939018	2.4953941935939	2.60585079868773	0.275840721778479	0.126807094024858	0.275109275698211	0.139319141194168	0.441705449740923	0.432567902968847	0.196715783315598	0.576788569275456	0.498647911971258	0.49548437226969	0.417104096464382	0.408575572840235	3.72345577855939
SP_0155_483	0.0525853569373691	-0.327234254962148	-0.0182947065772954	0.0435898559404606	0.00315633095262591	0.00752766993547382	-0.141936010264267	0.0884738143911132	0.114102731540379	0.145472729074392	-0.170189255005162	-0.0152387115726196	0.128847267388187	0.165683195494722	0.567948783240466	0.285583317811616	0.28565103109025	0.142636359952942	0.0561714687218995	0.16941499576097	0.241301575485124	0.0922984736054762	0.0725330191028952	0.153613371007392	0.363314312076421	0.198240936051413	0.240273353307947	0.363471780065291	0.234961963815588	0.0902566595007741	0.186325247296637	0.245048412891867	0.0646462041677971	-0.0865942759922973	0.0872631464557934	0.0308185234825391	-0.0254217371661927	-0.0527423263058537	-0.070387290327556	-0.0185012788461965	-0.059954404285671	0.192351579480144	-0.230071478741054	0.149778428330535	0.2653743156099	0.183413034290654	0.0196392266334886	0.0366067954532774	0.122416288169944
7622_5#77_CLS00166_484	-0.0825972698301261	-0.46986756473672	-0.0078118627016952	-0.0461342632663815	-0.000631929537082243	0.0137704102729383	-0.127489239158004	0.0129886798359831	-0.214890635838879	0.0629643205039869	-0.0891393384655288	-0.0530289555863988	-0.0623588235525236	-0.107534756273431	0.21440573268678	0.147352354217256	-0.0974809890345938	0.0134041698691512	-0.141829051694405	-0.0932881748421437	-0.0691655205751722	-0.0870551079845292	-0.0763708356832691	-0.0377393167734272	-0.0225073994095695	-0.227384055464706	-0.0996546520659987	0.0575977242741814	0.042075813929964	-0.102388418441622	0.00677582696592438	0.0356494300980206	-0.076590458408182	-0.120103538182548	0.063096835325041	-0.179587993624198	-0.0545680828257087	-0.0448630328762682	0.0794076393224756	-0.193901410354661	-0.0197092551754761	0.0988305057918506	-0.376591875848423	0.131631081620277	0.0806223257489407	0.18079114344474	-0.0872759772830243	0.109538317907129	-0.0884110249671544
7622_5#77_CLS00819_485	-0.16122977967586	-0.484689904442243	0.0064787948486984	-0.0211054687748593	-0.0521162522613938	-0.0266580156360678	-0.0849971570439241	-0.0117624516421326	-0.134054626311578	-0.00260466115685709	-0.0528198981957928	0.00460609982425275	-0.150873091012187	-0.0485947906552209	-0.0106888715727944	0.0797616596785318	0.0525153278568737	-0.124633125253052	-0.111157355951987	-0.237364352515565	-0.0360881233257402	-0.234718497954686	-0.148308950670152	-0.0860788510448867	-0.0709477544673227	-0.260260211711394	-0.0725316037042347	-0.0578794931457551	0.0536020673109903	-0.0821255145491175	-0.103560378186588	-0.0514361866656898	-0.0102077905164162	-0.112589484525241	-0.0695409332530765	-0.244140381493313	-0.0286312936420838	-0.0559061324880243	-0.0619257115793594	-0.0282492553977587	-0.0579152590120735	0.0542305077258209	-0.181461534516432	0.10086882784959	0.0843957238221904	0.0582988322289282	0.0592619987670808	-0.0408719572244411	-0.00643135995591493
7622_5#77_CLS00244_486	-0.16422603213578	-0.36330350966967	-0.0855967900496797	-0.0789656557337537	0.013209995616549	-0.0177169818957825	-0.0498994563945292	0.00521831074176049	-0.236609035852291	0.0181538990099401	0.216179838866394	0.227561524110632	0.0630245361588049	0.0239612621869885	0.00562712271340615	0.211917618245097	0.0975214342703481	-0.12659197829111	0.00324201678509972	-0.170849158135796	-0.0632729526519711	-0.0778805458040193	-0.103454714885892	-0.160641996364339	-0.0453715077613062	-0.275690252281001	-0.0787456623030174	-0.213637162661474	0.0820211420041534	-0.0821255145491175	0.121807286606664	-0.0514361866656898	-0.0927703854636182	-0.0253470871657555	-0.0378320735257383	-0.13030709085298	0.0856095752225503	-0.139020526700616	-0.0318684777231795	-0.0023996045545811	0.0309852455768578	0.0610090403568826	-0.259584758984069	0.073667100290951	-0.0299304766409687	0.101220504325106	-0.102402669370491	-0.232096360467208	0.1084146586486
SP_1322_487	0.30958517656823	0.183102579799002	0.288562488438366	0.237787509041235	0.334135870914535	0.214645728195594	0.168063440305062	0.404260158662279	0.341564299206226	0.540520581559568	0.0618125015851465	0.123717311711928	0.458661073681464	0.39203625321708	0.647685063468108	0.427460273409991	0.420273690871577	0.964555909767085	1.13110721209608	1.12654703157209	1.21890896344263	0.690744203690254	0.752929977161777	0.823516487156327	0.324605537736053	0.149010344348563	0.256818202530846	0.346041973938915	1.62510828755272	1.43977329138123	1.72037742806662	1.67781444237251	0.135807233089036	0.164429150744255	0.26161930514075	0.190184771918863	2.56167650789895	2.74941124425357	2.82080313333072	2.61371470388993	0.592122292294022	0.609445665052926	0.521649841871293	0.489232575802912	0.376754419758965	0.376221822308787	0.301663712087349	0.15425838410755	0.378107807234722
SP_0655_488	0.00536566792099435	-0.316145076300341	0.0154996954201128	-0.180875268090357	-0.0416713556640538	-0.0343661107713302	-0.0241254013901688	0.167185790405153	-0.00864506576341562	0.0301265406760152	-0.165433113200145	-0.160891189577251	0.0516197728865571	-0.0331293052102151	0.117259201820685	-0.123708192155455	-0.0880746310775233	0.129565420795283	0.0931130471100374	0.343933693502686	0.141085545854216	0.0821027064995867	-0.00195752500169277	0.137229276473295	0.290318488370541	0.211213233197165	0.127843596541032	0.240229982223491	0.0857684039573616	-0.00190078507992908	0.157039685672437	0.173701611409575	0.232768962976124	0.181338929254336	0.357469207691842	0.249308354215033	-0.226334431092189	-0.062254635761553	-0.0978027479079575	-0.170324473913199	-0.0437213774293177	0.173709173106246	0.028461534857799	0.129600546392906	0.0267314967238796	0.0287151516372823	-0.0891581628610005	0.00289891995753244	0.0340152829879692
7622_5#77_CLS00094_490	-0.16422603213578	-0.455195963300769	-0.141794548973705	-0.409219682910503	-0.252833160089583	-0.282535167041202	-0.270229411274086	-0.222160513626221	-0.375989439798714	0.0147148150431686	-0.283286441573155	-0.105952275323446	-0.0703466971534237	-0.247122263271219	0.0316000452511727	-0.18411176626666	-0.202673138669732	-0.0917332210794584	-0.120525538486183	-0.117333648808795	-0.038013000250233	-0.32409430528538	-0.0396901723568011	-0.0192561381736809	-0.143097540223158	-0.265385243889261	-0.285995153154186	-0.194961237901049	-0.212497013155634	-0.317656405344689	-0.13730916954113	-0.221361188108002	-0.207494512590893	-0.306841425497188	-0.186354598235827	-0.255837972936838	-0.375678555112049	0.0106320797154353	0.0327647286316015	-0.261276845696191	-0.221740060917968	0.0922277709676038	-0.214426297864218	-0.0823314043083574	-0.0177443362672243	-0.0445566118870335	-0.286654452311906	0.00354226223837806	-0.274866925502751
7622_5#77_CLS00352_491	-0.122834400938849	-0.381682038984524	-0.015666846031257	-0.178237799273727	-0.112320886467309	-0.0395278158871104	-0.0289993757586409	-0.0928340622894499	-0.141352037120154	-0.0343135208841954	0.0407011754925009	-0.00131873413285355	0.0285361597735143	0.151251314152136	0.000626441655040111	0.124155779036986	-0.0408067222776261	-0.0821978589326555	-0.139446400383409	-0.156244745227024	-0.107054644679884	-0.0196271804642389	-0.00195752500169277	0.0850330653478686	-0.108978161905139	-0.0869286088258328	-0.144575398566962	-0.118180003413569	-0.0311128963382572	-0.152213054960932	-0.0205192176895022	-0.108105210604744	-0.051776909908158	-0.154409660219867	0.0565835283663674	-0.0281420328529531	-0.0270256228687824	0.174832761430414	0.076344591375916	0.0921101834019229	0.00780892321076365	0.173709173106246	0.0340860840516779	0.041629624474913	0.0539285282220821	0.291263474231677	-0.229489577175087	0.216624265067923	0.00524099368998421
7622_5#77_CLS01744_492	0.018638025014031	-0.377065410914154	-0.0222454941879313	-0.186164715045356	-0.0184432056535417	-0.0164442027740694	0.0307728447587294	-0.0329400068205157	-0.294005579197002	0.103999368968811	-0.0433356488524037	0.0819860896838751	0.13965980759964	0.0788783679574507	-0.0964960252430647	0.0382806550697872	-0.0328891286803437	-0.050241092160995	-0.0972181649941124	-0.342085343019164	-0.156382357043451	-0.110250061637151	-0.0763708356832691	-0.0648623651351912	-0.106571664198043	-0.140068300419406	-0.0912546572095962	-0.185713161099034	-0.110355951347357	-0.273334074359395	-0.064482856203897	-0.0686369274192984	-0.0256561896050798	-0.0774226300940466	-0.0205125973257125	-0.139307089103932	8.59713713552424e-07	0.0929262013490817	0.0200676606179471	0.032403937277655	-0.150481377748145	0.0474199756089284	-0.115631798252487	0.0459426173459967	0.0869058506683551	0.0425001223821884	-0.0410021247063472	0.131483126018946	-0.026493700184691
7622_5#77_CLS00782_493	-0.0628918604825675	-0.331693903152848	0.0129280458249372	-0.0473370103480395	0.0672866683723417	0.115961453336187	-0.255874118297015	0.0884738143911132	-0.0616563112195578	0.151748736974531	-0.214533750318864	-0.171243735575166	0.102245845956524	-0.154570545348079	0.149244249915451	-0.213360882622965	-0.266226836311642	-0.0558293304232738	0.101195393407895	-0.0367810786254523	-0.038013000250233	0.015085953823748	0.109291569113013	0.206920976188195	0.0697511084424196	-0.0644212094162633	-0.120871137975694	0.0161210882980214	0.0820211420041534	-0.190744292862469	0.0654377391628795	-0.0197273269383516	0.063024287143806	0.0418472740049953	0.14366231662871	0.00817486293845171	-0.133570541021815	0.0914970828162822	0.0422147299364148	-0.0120390282165008	-0.055878991855554	0.0855946786351556	-0.0447483120959777	0.159762516903157	0.101875583327022	-0.0507055611671845	-0.141579079457925	-0.0184939394926182	-0.0372289753230479
7622_5#77_CLS00113_494	-0.117017074343535	-0.322788349930956	0.168915244627469	0.00929279606740785	0.0466329971539992	0.134413440002719	-0.0536193425316434	-0.0157096361587961	0.107960980924183	0.298968848376536	-0.157540888699392	-0.279072615925566	0.207298524475004	0.0459715662205014	0.103331225189098	0.0296222942526079	0.001661418862831	0.0811650966769424	0.0727068364481998	0.0467422769368309	0.0443421469949961	-0.0262299152884857	0.0631951545235587	0.149988507188638	-0.0615947554796605	-0.109792717177569	0.0292070785448626	0.0575977242741814	0.0265628145586394	0.0338159651566894	-0.0503485720002619	0.0235258710155328	-0.02393150913562	-0.0448792568297236	-0.125839512963395	-0.0774552085872457	-0.133570541021815	0.0508959499291635	0.0437837295917554	-0.195731080911743	0.0386286808906622	0.0944320418943327	-0.0231712335575232	0.0545301131827198	-0.0518521905874891	0.027985965348881	-0.0235000668497101	0.137943403636564	-0.199243871896165
7622_5#77_CLS00454_495	2.57468783381995	1.93050278173944	1.75272220260292	1.61150574194144	1.75317807794428	1.71325146332401	1.61573534547989	1.67425324324332	1.63430331520912	1.52670328421193	0.96464107187043	1.00032949527171	1.34413444291877	1.53043221168235	1.69333879777152	1.51303169135909	1.45768501594796	2.09299745976438	2.31521597410602	1.91365025508	1.97779095408639	2.24404754908334	2.23520046640692	2.21561717515801	2.14489496624245	1.9056802280005	1.99263181291529	2.12138942075792	2.00099290796192	1.73981520863968	1.81550960322472	2.02098725512051	1.98251774184062	1.78502813266116	2.070793387561	1.86699879997776	1.81722193489455	1.90476344460861	1.88348047524273	1.66905212119493	2.10201307537772	2.42382956589115	2.06326049743507	2.33872436657384	1.14376667316403	1.21803031780226	1.12595131020467	1.18804401517431	1.51993041445832
7622_5#77_CLS00989_496	0.123097577204231	-0.0268393216244274	0.191833836860617	0.037930001522092	0.183134997058861	0.196100432606032	0.106060972062966	0.00910872669270013	0.146823803261636	0.279756349350601	0.125942839004862	0.298406455429371	0.244980295941998	0.138625830995966	0.150373561159723	0.241274421304643	0.173787328498415	0.165229361465416	0.171968467821277	0.0788431201038549	0.181349416067944	0.222394047621142	0.212572778561785	0.153613371007392	-0.0270513245545168	0.0657548406992117	0.0877154838357228	0.0261051768706437	0.156959451814314	0.0614017968285889	0.105667583951412	0.104408973073754	0.238528232264809	0.220536816966986	0.151324018336776	0.184425502630178	0.254874757288675	0.277693550385612	0.271096213191587	0.12619701397562	0.27214071675869	0.353790789584728	0.268457774665166	0.402759169500406	0.105593871573133	0.121870117936927	0.221424958432353	0.16580000599024	0.271952043694169
7622_5#77_CLS01660_497	0.292203098339995	0.250287821630069	0.592302863252009	0.324959888424864	0.45430979148159	0.480207062058428	0.439061224449272	0.680365503653732	0.577651411049906	0.711176145588549	0.477694818502988	0.517733225291634	0.582700585351237	1.14640842594932	1.36354435117401	1.13176093655815	1.14864490263602	1.19925116659964	1.52652266348354	1.33657674211434	1.4513982260228	0.153952991519265	0.399293022547075	0.625008111295713	0.542660558034612	0.482831485251653	0.66402055155933	0.709143334876631	0.598469162454348	0.310096089477515	0.489717390746572	0.486458060398688	0.423067754602718	0.438247232291289	0.457269814682284	0.443848654911593	0.428754156019609	0.433587172591562	0.237212667939682	0.454846884608251	0.461743202977468	0.291750042983793	0.262081211617501	0.52365860285262	0.348790323797539	0.205508795648889	0.589384518904824	0.213291121403806	0.435312725640511
7622_5#77_CLS00822_498	0.263502786086686	0.0035719912716683	0.550356018692039	0.377892019239717	0.507732278722209	0.503462414358729	0.224442200373463	0.373404518054572	0.326832055526108	0.6230159571688	0.396394716401138	0.532389300956234	0.516098380042765	0.584067461903683	0.446331077180826	0.363442285208931	0.553200918046537	0.000897756830806173	0.324738748224522	0.197301953512211	0.0660100642929962	0.207463047175258	0.159229139362921	0.265046884413763	0.271939959055686	0.251240127068741	0.347663909795774	0.313801636938708	0.419993857648107	0.205184383468669	0.423261088574883	0.401569162812175	0.247124255953194	0.235333818895066	0.342822431727441	0.207325904740257	0.271932741851478	0.233024501051885	0.087036927545638	0.114431851600266	0.529761626406119	0.375705566013171	0.419347002143427	0.500275675414668	0.247535509772213	0.315369215344793	0.539094620842992	0.330734970388638	0.489504826004106
7622_5#77_CLS00030_499	-0.266764193848218	-0.322788349930956	0.0547849916649934	-0.0437317730510767	-0.0351814884857315	-0.0100970960081863	-0.240246545058371	-0.105397523753362	-0.0073110896712496	-0.117718927295378	-0.294493570252861	-0.141132947150625	-0.212396392114684	-0.0309334219234376	0.0266887382412371	-0.126124767328339	-0.0227727994473632	0.0929974597643781	-0.170732089310357	-0.0196850848021448	0.0443421469949961	-0.114934140559967	-0.14397652987412	-0.0606562541649804	-0.0662636755445067	-0.307054423190335	-0.0438813989474891	-0.151551461412911	-0.0351768287181571	-0.201632609005205	-0.14801964962313	-0.0621625932587477	-0.0855568952310435	-0.201458233024299	-0.0677609268077912	-0.110702532913468	-0.149204956963784	0.00152987260818271	-0.0908998876532685	-0.201234056589129	-0.228604602215782	0.214814376435919	-0.257292947476078	0.0566690239390546	0.173298730711522	0.106065251159656	-0.162564104587261	-0.0421991836666109	-0.105883323794259
[truncated: 4,072 more rows]
[truncated: 81 more columns]
